# Supplementary material for: (E)-N′-(3-Eth­oxy-4-hy­droxy­benzyl­idene)-4-meth­oxy­benzohydrazide
Source: Acta Crystallogr Sect E Struct Rep Online. 2012 Feb 24;68(Pt 3):o849–50. doi: 10.1107/S1600536812007374 (PMC3297905; doi:10.1107/S1600536812007374)
Supplement: Supplementary file 1 [file e-68-0o849-sup1.cif]

##############################################################################
#                                                                            #
# This CIF contains the data in a paper accepted for publication in          #
# Acta Crystallographica Section E. It conforms to the requirements of       #
# Notes for Authors for Acta Crystallographica Section E, and has been       #
# peer reviewed under the auspices of the IUCr Commission on Journals.       #
#                                                                            #
# Full details of the Crystallographic Information File format               #
# are given in the paper "The Crystallographic Information File (CIF):       #
# a New Standard Archive File for Crystallography" by S. R. Hall, F. H.      #
# Allen and I. D. Brown [Acta Cryst. (1991), A47, 655-685].                  #
#                                                                            #
# The current version of the core CIF dictionary is obtainable from          #
# ftp://ftp.iucr.org/pub/cif_core.dic.                                       #
#                                                                            #
# Software is freely available for graphical display of the structure(s)     #
# in this CIF. For information consult the CIF software page                 #
# http://www.iucr.org/resources/cif/software.                                #
#                                                                            #
# This file may be used for bona fide research purposes within the           #
# scientific community so long as proper attribution is given to the journal # 
# article from which it was obtained.                                        #
#                                                                            #
##############################################################################
data_global
_audit_creation_method     'form.cif (version 2.0)'
_journal_data_validation_number     ?
_journal_date_recd_electronic     2012-02-14
_journal_date_accepted     2012-02-18
_journal_name_full     'Acta Crystallographica, Section E'
_journal_year     2012
_journal_volume     68
_journal_issue      3
_journal_page_first     o849
_journal_page_last     o850
_journal_paper_category     QO
_journal_paper_doi     10.1107/S1600536812007374
_journal_coeditor_code     RZ2713
_publ_contact_author_name     'Prof. Fun Hoong-Kun'
_publ_contact_author_address
;
      X-ray Crystallography Unit
      School of Physics
      Universiti Sains Malaysia
      11800 USM, Penang
      MALAYSIA
;
_publ_contact_author_email     'hkfun@usm.my'
_publ_contact_author_fax     '6 04 6579150'
_publ_contact_author_phone     '6 04 6533652'
_publ_section_title
;
(<i>E</i>)-<i>N</i>'-(3-Ethoxy-4-hydroxybenzylidene)-4-methoxybenzohydrazide
;
loop_
    _publ_author_name
    _publ_author_footnote
    _publ_author_address
    'Hoong-Kun Fun'
;
      Thomson Reuters ResearcherID: A-3561-2009.
;
;     X-ray Crystallography Unit
      School of Physics
      Universiti Sains Malaysia
      11800 USM, Penang
      Malaysia
;
    'Premrudee Promdet' ?
;     Crystal Materials Research Unit
      Department of Chemistry
      Faculty of Science
      Prince of Songkla University
      Hat-Yai, Songkhla 90112
      Thailand
;
    'Jirapa Horkaew' ?
;     Crystal Materials Research Unit
      Department of Chemistry
      Faculty of Science
      Prince of Songkla University
      Hat-Yai, Songkhla 90112
      Thailand
;
    'Chatchanok Karalai' ?
;     Crystal Materials Research Unit
      Department of Chemistry
      Faculty of Science
      Prince of Songkla University
      Hat-Yai, Songkhla 90112
      Thailand
;
    'Suchada Chantrapromma'
;
      Thomson Reuters ResearcherID: A-5085-2009.
      Additional correspondence author, e-mail: suchada.c@psu.ac.th.
;
;     Crystal Materials Research Unit
      Department of Chemistry
      Faculty of Science
      Prince of Songkla University
      Hat-Yai, Songkhla 90112
      Thailand
;
data_I
_audit_creation_method     SHELXL-97
_chemical_name_systematic
;
(<i>E</i>)-<i>N</i>'-(3-Ethoxy-4-hydroxybenzylidene)-4-methoxybenzohydrazide
;
_chemical_name_common
;
(<i>E</i>)-4-Methoxy-<i>N</i>'-(3-ethoxy-4-hydroxybenzylidene)benzohydrazide
;
_chemical_formula_moiety     'C17 H18 N2 O4'
_chemical_formula_sum     'C17 H18 N2 O4'
_chemical_formula_iupac     'C17 H18 N2 O4'
_chemical_formula_weight     314.33
_chemical_melting_point_gt     486
_chemical_melting_point_lt     488
_symmetry_cell_setting     orthorhombic
_symmetry_space_group_name_H-M     'P 21 21 21'
_symmetry_space_group_name_Hall     'P 2ac 2ab'
loop_
    _symmetry_equiv_pos_as_xyz
    'x, y, z'
    '-x+1/2, -y, z+1/2'
    '-x, y+1/2, -z+1/2'
    'x+1/2, -y+1/2, -z'
_cell_length_a     5.0607(9)
_cell_length_b     11.086(2)
_cell_length_c     27.629(5)
_cell_angle_alpha     90.00
_cell_angle_beta     90.00
_cell_angle_gamma     90.00
_cell_volume     1550.1(5)
_cell_formula_units_Z     4
_cell_measurement_reflns_used     2637
_cell_measurement_theta_min     1.47
_cell_measurement_theta_max     30.07
_cell_measurement_temperature     297(2)
_exptl_crystal_description     Needle
_exptl_crystal_colour     Colorless
_exptl_crystal_size_max     0.56
_exptl_crystal_size_mid     0.10
_exptl_crystal_size_min     0.07
_exptl_crystal_density_diffrn     1.347
_exptl_crystal_density_meas     ?
_exptl_crystal_density_method     'not measured'
_exptl_crystal_F_000     664
_exptl_absorpt_coefficient_mu     0.097
_exptl_absorpt_correction_type     multi-scan
_exptl_absorpt_process_details     '(SADABS; Bruker, 2009)'
_exptl_absorpt_correction_T_min     0.9478
_exptl_absorpt_correction_T_max     0.9930
_exptl_special_details     ?
_diffrn_ambient_temperature     297(2)
_diffrn_radiation_type     'MoK\a'
_diffrn_radiation_wavelength     0.71073
_diffrn_radiation_source     'sealed tube'
_diffrn_radiation_monochromator     'graphite'
_diffrn_measurement_device_type     'Bruker APEX DUO CCD area-detector'
_diffrn_measurement_method     '\f and \w scans'
_diffrn_detector_area_resol_mean     ?
_diffrn_reflns_number     10252
_diffrn_reflns_av_R_equivalents     0.1001
_diffrn_reflns_av_sigmaI/netI     0.0616
_diffrn_reflns_theta_min     1.47
_diffrn_reflns_theta_max     30.07
_diffrn_reflns_theta_full     30.07
_diffrn_measured_fraction_theta_max     0.996
_diffrn_measured_fraction_theta_full     0.996
_diffrn_reflns_limit_h_min     -7
_diffrn_reflns_limit_h_max     7
_diffrn_reflns_limit_k_min     -15
_diffrn_reflns_limit_k_max     15
_diffrn_reflns_limit_l_min     -38
_diffrn_reflns_limit_l_max     29
_diffrn_standards_number     0
_diffrn_standards_interval_count     ?
_diffrn_standards_interval_time     ?
_diffrn_standards_decay_%     ?
_refine_special_details
;
 Refinement of F^2^ against ALL reflections.  The weighted R-factor wR and
 goodness of fit S are based on F^2^, conventional R-factors R are based
 on F, with F set to zero for negative F^2^. The threshold expression of
 F^2^ > 2sigma(F^2^) is used only for calculating R-factors(gt) etc. and is
 not relevant to the choice of reflections for refinement.  R-factors based
 on F^2^ are statistically about twice as large as those based on F, and R-
 factors based on ALL data will be even larger.
;
_reflns_number_total     2637
_reflns_number_gt     1921
_reflns_threshold_expression     I>2\s(I)
_refine_ls_structure_factor_coef     Fsqd
_refine_ls_matrix_type     full
_refine_ls_R_factor_all     0.0785
_refine_ls_R_factor_gt     0.0512
_refine_ls_wR_factor_gt     0.1368
_refine_ls_wR_factor_ref     0.1541
_refine_ls_goodness_of_fit_ref     1.043
_refine_ls_restrained_S_all     1.043
_refine_ls_number_reflns     2637
_refine_ls_number_parameters     210
_refine_ls_number_restraints     0
_refine_ls_hydrogen_treatment     constr
_refine_ls_weighting_scheme     calc
_refine_ls_weighting_details
         'calc w=1/[\s^2^(Fo^2^)+(0.0865P)^2^+0.0494P] where P=(Fo^2^+2Fc^2^)/3'
_atom_sites_solution_hydrogens     geom
_atom_sites_solution_primary     direct
_atom_sites_solution_secondary     difmap
_refine_ls_shift/su_max     0.001
_refine_ls_shift/su_mean     0.001
_refine_diff_density_max     0.364
_refine_diff_density_min     -0.350
_refine_ls_extinction_method     none
_refine_ls_extinction_coef     ?
_refine_ls_abs_structure_details     ?
loop_
    _atom_type_symbol
    _atom_type_description
    _atom_type_scat_dispersion_real
    _atom_type_scat_dispersion_imag
    _atom_type_scat_source
    'C' 'C' 0.0033 0.0000
                         'International Tables Vol C Tables 4.2.6.8 and 6.1.1.4'
    'H' 'H' 0.0000 0.0000
                         'International Tables Vol C Tables 4.2.6.8 and 6.1.1.4'
    'N' 'N' 0.0061 0.0000
                         'International Tables Vol C Tables 4.2.6.8 and 6.1.1.4'
    'O' 'O' 0.0106 0.0000
                         'International Tables Vol C Tables 4.2.6.8 and 6.1.1.4'
_computing_data_collection     'APEX2 (Bruker, 2009)'
_computing_cell_refinement     'SAINT (Bruker, 2009)'
_computing_data_reduction     'SAINT (Bruker, 2009)'
_computing_structure_solution     'SHELXTL (Sheldrick, 2008)'
_computing_structure_refinement     'SHELXTL (Sheldrick, 2008)'
_computing_molecular_graphics     'SHELXTL (Sheldrick, 2008)'
_computing_publication_material
;
SHELXTL (Sheldrick, 2008) and PLATON (Spek, 2009)
;
loop_
    _atom_site_type_symbol
    _atom_site_label
    _atom_site_fract_x
    _atom_site_fract_y
    _atom_site_fract_z
    _atom_site_U_iso_or_equiv
    _atom_site_adp_type
    _atom_site_calc_flag
    _atom_site_refinement_flags
    _atom_site_occupancy
    _atom_site_symmetry_multiplicity
    _atom_site_disorder_assembly
    _atom_site_disorder_group
    O O1 0.7066(4) 0.1645(2) 0.40465(7) 0.0575(5) Uani d . 1 1 . .
    O O2 0.2255(5) -0.16566(19) 0.57022(7) 0.0623(6) Uani d . 1 1 . .
    O O3 0.5434(4) 0.52128(16) 0.19944(6) 0.0450(4) Uani d . 1 1 . .
    O O4 0.2111(4) 0.70975(15) 0.20065(7) 0.0499(5) Uani d . 1 1 . .
    H H1O4 0.2354 0.6755 0.1747 0.075 Uiso d R 1 1 . .
    N N1 0.2812(5) 0.2287(2) 0.40261(8) 0.0445(5) Uani d . 1 1 . .
    H H1N1 0.1137 0.2022 0.4041 0.067 Uiso d R 1 1 . .
    N N2 0.3378(5) 0.30448(19) 0.36411(8) 0.0465(5) Uani d . 1 1 . .
    C C1 0.4040(5) 0.0790(2) 0.46083(9) 0.0390(5) Uani d . 1 1 . .
    C C2 0.5413(6) -0.0295(3) 0.46673(9) 0.0469(6) Uani d . 1 1 . .
    H H2A 0.6794 -0.0482 0.4458 0.056 Uiso calc R 1 1 . .
    C C3 0.4754(7) -0.1084(2) 0.50282(9) 0.0518(7) Uani d . 1 1 . .
    H H3A 0.5660 -0.1810 0.5057 0.062 Uiso calc R 1 1 . .
    C C4 0.2741(6) -0.0809(2) 0.53512(9) 0.0460(6) Uani d . 1 1 . .
    C C5 0.1377(7) 0.0268(3) 0.53087(10) 0.0516(7) Uani d . 1 1 . .
    H H5A 0.0048 0.0464 0.5527 0.062 Uiso calc R 1 1 . .
    C C6 0.2019(6) 0.1050(2) 0.49356(10) 0.0471(6) Uani d . 1 1 . .
    H H6A 0.1079 0.1766 0.4902 0.057 Uiso calc R 1 1 . .
    C C7 0.4803(5) 0.1604(2) 0.42070(9) 0.0415(5) Uani d . 1 1 . .
    C C8 0.1489(6) 0.3765(2) 0.35246(9) 0.0439(6) Uani d . 1 1 . .
    H H8A -0.0064 0.3750 0.3705 0.053 Uiso calc R 1 1 . .
    C C9 0.1701(5) 0.4600(2) 0.31206(9) 0.0394(5) Uani d . 1 1 . .
    C C10 0.3601(5) 0.4457(2) 0.27571(9) 0.0387(5) Uani d . 1 1 . .
    H H10A 0.4775 0.3812 0.2770 0.046 Uiso calc R 1 1 . .
    C C11 0.3739(5) 0.5275(2) 0.23787(8) 0.0363(5) Uani d . 1 1 . .
    C C12 0.2013(5) 0.6265(2) 0.23665(9) 0.0374(5) Uani d . 1 1 . .
    C C13 0.0117(6) 0.6400(2) 0.27242(9) 0.0438(6) Uani d . 1 1 . .
    H H13A -0.1046 0.7049 0.2714 0.053 Uiso calc R 1 1 . .
    C C14 -0.0044(6) 0.5566(2) 0.30982(9) 0.0455(6) Uani d . 1 1 . .
    H H14A -0.1331 0.5656 0.3336 0.055 Uiso calc R 1 1 . .
    C C15 -0.0056(8) -0.1503(4) 0.59944(11) 0.0733(10) Uani d . 1 1 . .
    H H15A -0.0236 -0.2179 0.6209 0.110 Uiso calc R 1 1 . .
    H H15B -0.1585 -0.1453 0.5790 0.110 Uiso calc R 1 1 . .
    H H15C 0.0102 -0.0776 0.6180 0.110 Uiso calc R 1 1 . .
    C C16 0.7123(5) 0.4166(2) 0.19693(9) 0.0417(5) Uani d . 1 1 . .
    H H16A 0.6065 0.3437 0.1961 0.050 Uiso calc R 1 1 . .
    H H16B 0.8265 0.4133 0.2251 0.050 Uiso calc R 1 1 . .
    C C17 0.8749(7) 0.4267(3) 0.15168(9) 0.0539(7) Uani d . 1 1 . .
    H H17A 0.9934 0.3593 0.1496 0.081 Uiso calc R 1 1 . .
    H H17B 0.9749 0.5003 0.1525 0.081 Uiso calc R 1 1 . .
    H H17C 0.7603 0.4270 0.1240 0.081 Uiso calc R 1 1 . .
loop_
    _atom_site_aniso_label
    _atom_site_aniso_U_11
    _atom_site_aniso_U_22
    _atom_site_aniso_U_33
    _atom_site_aniso_U_12
    _atom_site_aniso_U_13
    _atom_site_aniso_U_23
    O1 0.0414(11) 0.0677(13) 0.0635(12) 0.0013(10) 0.0107(10) 0.0136(11)
    O2 0.0805(16) 0.0535(11) 0.0528(10) -0.0074(11) 0.0050(12) 0.0097(10)
    O3 0.0437(10) 0.0448(9) 0.0465(9) 0.0102(8) 0.0082(9) 0.0071(8)
    O4 0.0578(12) 0.0402(8) 0.0519(10) 0.0089(8) 0.0092(10) 0.0100(8)
    N1 0.0411(12) 0.0485(11) 0.0439(11) -0.0042(9) 0.0058(10) 0.0092(9)
    N2 0.0441(13) 0.0508(11) 0.0445(11) -0.0076(10) 0.0024(11) 0.0059(10)
    C1 0.0379(13) 0.0411(11) 0.0380(12) -0.0011(10) -0.0006(10) -0.0033(9)
    C2 0.0437(15) 0.0510(13) 0.0461(13) 0.0085(11) 0.0032(12) -0.0063(12)
    C3 0.0602(18) 0.0456(13) 0.0496(15) 0.0083(13) -0.0036(14) 0.0001(12)
    C4 0.0525(16) 0.0438(12) 0.0416(12) -0.0070(12) -0.0032(12) -0.0025(11)
    C5 0.0522(17) 0.0563(14) 0.0462(14) 0.0015(13) 0.0104(13) 0.0041(12)
    C6 0.0467(14) 0.0447(12) 0.0500(14) 0.0076(11) 0.0051(13) -0.0009(11)
    C7 0.0383(13) 0.0431(11) 0.0431(12) -0.0021(10) 0.0031(12) -0.0028(10)
    C8 0.0413(14) 0.0457(12) 0.0448(13) -0.0052(11) 0.0028(11) 0.0008(10)
    C9 0.0387(13) 0.0383(10) 0.0411(12) -0.0036(9) -0.0027(11) 0.0007(10)
    C10 0.0353(13) 0.0359(10) 0.0448(12) 0.0015(9) -0.0023(10) 0.0017(9)
    C11 0.0321(11) 0.0354(10) 0.0415(11) -0.0018(9) 0.0004(10) -0.0005(9)
    C12 0.0350(12) 0.0314(9) 0.0457(12) 0.0003(9) -0.0014(11) 0.0010(9)
    C13 0.0419(14) 0.0344(11) 0.0549(14) 0.0030(10) 0.0051(13) -0.0016(10)
    C14 0.0430(14) 0.0454(12) 0.0480(13) -0.0020(11) 0.0075(12) -0.0017(11)
    C15 0.069(2) 0.099(3) 0.0512(16) -0.021(2) 0.0028(18) 0.0182(18)
    C16 0.0397(13) 0.0379(11) 0.0474(13) 0.0053(10) 0.0016(12) 0.0000(10)
    C17 0.0583(18) 0.0576(15) 0.0460(14) 0.0112(14) 0.0044(14) -0.0024(12)
_geom_special_details
;
 All esds (except the esd in the dihedral angle between two l.s. planes)
 are estimated using the full covariance matrix.  The cell esds are taken
 into account individually in the estimation of esds in distances, angles
 and torsion angles; correlations between esds in cell parameters are only
 used when they are defined by crystal symmetry.  An approximate (isotropic)
 treatment of cell esds is used for estimating esds involving l.s. planes.
;
loop_
    _geom_bond_atom_site_label_1
    _geom_bond_atom_site_label_2
    _geom_bond_site_symmetry_2
    _geom_bond_distance
    _geom_bond_publ_flag
    O1 C7 . 1.229(3) ?
    O2 C4 . 1.373(3) ?
    O2 C15 . 1.431(5) ?
    O3 C11 . 1.366(3) ?
    O3 C16 . 1.443(3) ?
    O4 C12 . 1.358(3) ?
    O4 H1O4 . 0.8198 ?
    N1 C7 . 1.356(4) ?
    N1 N2 . 1.386(3) ?
    N1 H1N1 . 0.8977 ?
    N2 C8 . 1.286(4) ?
    C1 C6 . 1.396(4) ?
    C1 C2 . 1.398(4) ?
    C1 C7 . 1.481(3) ?
    C2 C3 . 1.368(4) ?
    C2 H2A . 0.9300 ?
    C3 C4 . 1.388(4) ?
    C3 H3A . 0.9300 ?
    C4 C5 . 1.384(4) ?
    C5 C6 . 1.385(4) ?
    C5 H5A . 0.9300 ?
    C6 H6A . 0.9300 ?
    C8 C9 . 1.455(3) ?
    C8 H8A . 0.9300 ?
    C9 C14 . 1.390(4) ?
    C9 C10 . 1.400(4) ?
    C10 C11 . 1.385(3) ?
    C10 H10A . 0.9300 ?
    C11 C12 . 1.403(3) ?
    C12 C13 . 1.386(4) ?
    C13 C14 . 1.389(3) ?
    C13 H13A . 0.9300 ?
    C14 H14A . 0.9300 ?
    C15 H15A . 0.9600 ?
    C15 H15B . 0.9600 ?
    C15 H15C . 0.9600 ?
    C16 C17 . 1.501(4) ?
    C16 H16A . 0.9700 ?
    C16 H16B . 0.9700 ?
    C17 H17A . 0.9600 ?
    C17 H17B . 0.9600 ?
    C17 H17C . 0.9600 ?
loop_
    _geom_angle_atom_site_label_1
    _geom_angle_atom_site_label_2
    _geom_angle_atom_site_label_3
    _geom_angle_site_symmetry_1
    _geom_angle_site_symmetry_3
    _geom_angle
    _geom_angle_publ_flag
    C4 O2 C15 . . 117.6(3) ?
    C11 O3 C16 . . 116.72(18) ?
    C12 O4 H1O4 . . 109.3 ?
    C7 N1 N2 . . 117.9(2) ?
    C7 N1 H1N1 . . 120.2 ?
    N2 N1 H1N1 . . 115.3 ?
    C8 N2 N1 . . 114.5(2) ?
    C6 C1 C2 . . 117.8(2) ?
    C6 C1 C7 . . 123.4(2) ?
    C2 C1 C7 . . 118.8(2) ?
    C3 C2 C1 . . 120.9(3) ?
    C3 C2 H2A . . 119.5 ?
    C1 C2 H2A . . 119.5 ?
    C2 C3 C4 . . 120.5(3) ?
    C2 C3 H3A . . 119.8 ?
    C4 C3 H3A . . 119.8 ?
    O2 C4 C5 . . 124.2(3) ?
    O2 C4 C3 . . 115.8(3) ?
    C5 C4 C3 . . 120.1(3) ?
    C4 C5 C6 . . 119.1(3) ?
    C4 C5 H5A . . 120.5 ?
    C6 C5 H5A . . 120.5 ?
    C5 C6 C1 . . 121.7(3) ?
    C5 C6 H6A . . 119.2 ?
    C1 C6 H6A . . 119.2 ?
    O1 C7 N1 . . 122.6(2) ?
    O1 C7 C1 . . 122.4(3) ?
    N1 C7 C1 . . 115.0(2) ?
    N2 C8 C9 . . 122.2(2) ?
    N2 C8 H8A . . 118.9 ?
    C9 C8 H8A . . 118.9 ?
    C14 C9 C10 . . 119.5(2) ?
    C14 C9 C8 . . 118.6(2) ?
    C10 C9 C8 . . 122.0(2) ?
    C11 C10 C9 . . 120.1(2) ?
    C11 C10 H10A . . 119.9 ?
    C9 C10 H10A . . 119.9 ?
    O3 C11 C10 . . 125.8(2) ?
    O3 C11 C12 . . 114.3(2) ?
    C10 C11 C12 . . 119.9(2) ?
    O4 C12 C13 . . 118.3(2) ?
    O4 C12 C11 . . 121.8(2) ?
    C13 C12 C11 . . 119.9(2) ?
    C12 C13 C14 . . 119.9(2) ?
    C12 C13 H13A . . 120.0 ?
    C14 C13 H13A . . 120.0 ?
    C13 C14 C9 . . 120.6(2) ?
    C13 C14 H14A . . 119.7 ?
    C9 C14 H14A . . 119.7 ?
    O2 C15 H15A . . 109.5 ?
    O2 C15 H15B . . 109.5 ?
    H15A C15 H15B . . 109.5 ?
    O2 C15 H15C . . 109.5 ?
    H15A C15 H15C . . 109.5 ?
    H15B C15 H15C . . 109.5 ?
    O3 C16 C17 . . 107.8(2) ?
    O3 C16 H16A . . 110.2 ?
    C17 C16 H16A . . 110.2 ?
    O3 C16 H16B . . 110.2 ?
    C17 C16 H16B . . 110.2 ?
    H16A C16 H16B . . 108.5 ?
    C16 C17 H17A . . 109.5 ?
    C16 C17 H17B . . 109.5 ?
    H17A C17 H17B . . 109.5 ?
    C16 C17 H17C . . 109.5 ?
    H17A C17 H17C . . 109.5 ?
    H17B C17 H17C . . 109.5 ?
loop_
    _geom_torsion_atom_site_label_1
    _geom_torsion_atom_site_label_2
    _geom_torsion_atom_site_label_3
    _geom_torsion_atom_site_label_4
    _geom_torsion_site_symmetry_1
    _geom_torsion_site_symmetry_2
    _geom_torsion_site_symmetry_3
    _geom_torsion_site_symmetry_4
    _geom_torsion
    _geom_torsion_publ_flag
    C7 N1 N2 C8 . . . . -172.3(2) ?
    C6 C1 C2 C3 . . . . 1.4(4) ?
    C7 C1 C2 C3 . . . . -179.0(3) ?
    C1 C2 C3 C4 . . . . -1.6(4) ?
    C15 O2 C4 C5 . . . . 10.0(4) ?
    C15 O2 C4 C3 . . . . -170.4(3) ?
    C2 C3 C4 O2 . . . . -179.4(3) ?
    C2 C3 C4 C5 . . . . 0.3(4) ?
    O2 C4 C5 C6 . . . . -179.2(3) ?
    C3 C4 C5 C6 . . . . 1.2(4) ?
    C4 C5 C6 C1 . . . . -1.3(4) ?
    C2 C1 C6 C5 . . . . 0.1(4) ?
    C7 C1 C6 C5 . . . . -179.5(3) ?
    N2 N1 C7 O1 . . . . 0.8(4) ?
    N2 N1 C7 C1 . . . . -178.3(2) ?
    C6 C1 C7 O1 . . . . 150.6(3) ?
    C2 C1 C7 O1 . . . . -29.0(4) ?
    C6 C1 C7 N1 . . . . -30.2(4) ?
    C2 C1 C7 N1 . . . . 150.2(2) ?
    N1 N2 C8 C9 . . . . -178.2(2) ?
    N2 C8 C9 C14 . . . . -162.0(3) ?
    N2 C8 C9 C10 . . . . 18.0(4) ?
    C14 C9 C10 C11 . . . . 0.1(4) ?
    C8 C9 C10 C11 . . . . -179.9(2) ?
    C16 O3 C11 C10 . . . . 3.6(3) ?
    C16 O3 C11 C12 . . . . -175.6(2) ?
    C9 C10 C11 O3 . . . . -177.6(2) ?
    C9 C10 C11 C12 . . . . 1.6(4) ?
    O3 C11 C12 O4 . . . . -1.8(3) ?
    C10 C11 C12 O4 . . . . 178.9(2) ?
    O3 C11 C12 C13 . . . . 177.1(2) ?
    C10 C11 C12 C13 . . . . -2.2(4) ?
    O4 C12 C13 C14 . . . . 180.0(2) ?
    C11 C12 C13 C14 . . . . 1.0(4) ?
    C12 C13 C14 C9 . . . . 0.7(4) ?
    C10 C9 C14 C13 . . . . -1.2(4) ?
    C8 C9 C14 C13 . . . . 178.8(2) ?
    C11 O3 C16 C17 . . . . 178.5(2) ?
loop_
    _geom_hbond_atom_site_label_D
    _geom_hbond_atom_site_label_H
    _geom_hbond_atom_site_label_A
    _geom_hbond_site_symmetry_A
    _geom_hbond_distance_DH
    _geom_hbond_distance_HA
    _geom_hbond_distance_DA
    _geom_hbond_angle_DHA
    _geom_hbond_publ_flag
    O4 H1O4 O3 1_555 0.82 2.41 2.683(2) 100 y
    O4 H1O4 O1 3_655 0.82 2.21 2.981(2) 156 y
    N1 H1N1 O1 1_455 0.90 2.10 2.994(3) 172 y
    C10 H10A O4 3_645 0.93 2.55 3.462(3) 168 y
    C16 H16B Cg1 3_655 0.97 2.68 3.499(2) 142 y
_iucr_refine_instructions_details
;
TITL mo_ppa08_0m in P2(1)2(1)2(1) (RT)
CELL 0.71073   5.0607  11.0859  27.6293  90.000  90.000  90.000
ZERR    4.00   0.0009   0.0020   0.0046   0.000   0.000   0.000
LATT -1
SYMM 0.5-X, -Y, 0.5+Z
SYMM -X, 0.5+Y, 0.5-Z
SYMM 0.5+X, 0.5-Y, -Z
SFAC C H N O
UNIT 68 72 8 16
SIZE 0.073 0.098 0.559
L.S. 20
OMIT 2 1 1
OMIT 1 4 0
OMIT 3 2 12
BOND $H
FMAP 2 1 60
MERG 4
PLAN 20
ACTA
CONF
WGHT    0.086500    0.049400
FVAR       0.75824
O1    4    0.706600    0.164512    0.404654    11.00000    0.04145    0.06766 =
         0.06351    0.01357    0.01070    0.00129
O2    4    0.225522   -0.165663    0.570223    11.00000    0.08054    0.05347 =
         0.05280    0.00972    0.00495   -0.00739
O3    4    0.543380    0.521277    0.199444    11.00000    0.04371    0.04478 =
         0.04650    0.00708    0.00816    0.01020
O4    4    0.211110    0.709748    0.200648    11.00000    0.05776    0.04021 =
         0.05185    0.00997    0.00923    0.00887
AFIX   3
H1O4  2    0.235380    0.675548    0.174718    11.00000   -1.50000
AFIX   0
N1    3    0.281213    0.228661    0.402614    11.00000    0.04108    0.04852 =
         0.04391    0.00924    0.00584   -0.00418
AFIX   3
H1N1  2    0.113733    0.202231    0.404054    11.00000   -1.50000
AFIX   0
N2    3    0.337835    0.304477    0.364110    11.00000    0.04411    0.05084 =
         0.04449    0.00591    0.00241   -0.00761
C1    1    0.404003    0.078970    0.460828    11.00000    0.03791    0.04114 =
         0.03802   -0.00330   -0.00062   -0.00106
C2    1    0.541344   -0.029481    0.466733    11.00000    0.04369    0.05098 =
         0.04606   -0.00627    0.00324    0.00851
AFIX  43
H2A   2    0.679446   -0.048217    0.445838    11.00000   -1.20000
AFIX   0
C3    1    0.475364   -0.108391    0.502821    11.00000    0.06016    0.04557 =
         0.04958    0.00008   -0.00356    0.00827
AFIX  43
H3A   2    0.566006   -0.181003    0.505740    11.00000   -1.20000
AFIX   0
C4    1    0.274064   -0.080871    0.535122    11.00000    0.05248    0.04380 =
         0.04162   -0.00252   -0.00317   -0.00697
C5    1    0.137667    0.026836    0.530867    11.00000    0.05221    0.05629 =
         0.04616    0.00409    0.01036    0.00147
AFIX  43
H5A   2    0.004795    0.046450    0.552748    11.00000   -1.20000
AFIX   0
C6    1    0.201860    0.104989    0.493564    11.00000    0.04666    0.04473 =
         0.04996   -0.00089    0.00507    0.00758
AFIX  43
H6A   2    0.107892    0.176607    0.490248    11.00000   -1.20000
AFIX   0
C7    1    0.480323    0.160398    0.420696    11.00000    0.03832    0.04311 =
         0.04309   -0.00284    0.00307   -0.00211
C8    1    0.148873    0.376454    0.352458    11.00000    0.04133    0.04572 =
         0.04478    0.00080    0.00282   -0.00516
AFIX  43
H8A   2   -0.006390    0.375008    0.370455    11.00000   -1.20000
AFIX   0
C9    1    0.170061    0.460024    0.312059    11.00000    0.03869    0.03833 =
         0.04108    0.00066   -0.00271   -0.00359
C10   1    0.360148    0.445744    0.275709    11.00000    0.03530    0.03586 =
         0.04482    0.00165   -0.00232    0.00155
AFIX  43
H10A  2    0.477456    0.381246    0.276966    11.00000   -1.20000
AFIX   0
C11   1    0.373930    0.527465    0.237868    11.00000    0.03207    0.03544 =
         0.04150   -0.00049    0.00037   -0.00185
C12   1    0.201320    0.626455    0.236652    11.00000    0.03501    0.03138 =
         0.04569    0.00096   -0.00140    0.00033
C13   1    0.011716    0.640013    0.272423    11.00000    0.04193    0.03444 =
         0.05493   -0.00158    0.00507    0.00304
AFIX  43
H13A  2   -0.104646    0.704891    0.271387    11.00000   -1.20000
AFIX   0
C14   1   -0.004412    0.556645    0.309822    11.00000    0.04297    0.04541 =
         0.04801   -0.00171    0.00747   -0.00201
AFIX  43
H14A  2   -0.133121    0.565562    0.333579    11.00000   -1.20000
AFIX   0
C15   1   -0.005615   -0.150347    0.599437    11.00000    0.06916    0.09948 =
         0.05119    0.01816    0.00282   -0.02078
AFIX 137
H15A  2   -0.023588   -0.217935    0.620908    11.00000   -1.50000
H15B  2   -0.158496   -0.145281    0.578968    11.00000   -1.50000
H15C  2    0.010212   -0.077551    0.618031    11.00000   -1.50000
AFIX   0
C16   1    0.712307    0.416617    0.196931    11.00000    0.03968    0.03786 =
         0.04743    0.00005    0.00163    0.00525
AFIX  23
H16A  2    0.606545    0.343675    0.196088    11.00000   -1.20000
H16B  2    0.826496    0.413331    0.225098    11.00000   -1.20000
AFIX   0
C17   1    0.874872    0.426707    0.151680    11.00000    0.05831    0.05758 =
         0.04596   -0.00243    0.00435    0.01124
AFIX 137
H17A  2    0.993379    0.359279    0.149640    11.00000   -1.50000
H17B  2    0.974892    0.500262    0.152472    11.00000   -1.50000
H17C  2    0.760331    0.427033    0.123983    11.00000   -1.50000
HKLF 4
REM  mo_ppa08_0m in P2(1)2(1)2(1) (RT)
REM R1 =  0.0512 for   1921 Fo > 4sig(Fo)  and  0.0785 for all   2637 data
REM    210 parameters refined using      0 restraints
END
WGHT      0.0865      0.0493
REM Highest difference peak  0.364,  deepest hole -0.350,  1-sigma level  0.106
Q1    1   0.5342  0.3410  0.3817  11.00000  0.05    0.36
Q2    1   1.0405  0.3385  0.2620  11.00000  0.05    0.34
Q3    1   0.5485  0.3092  0.3628  11.00000  0.05    0.32
Q4    1   0.9203  0.6021  0.1402  11.00000  0.05    0.31
Q5    1  -0.0522 -0.1300  0.5027  11.00000  0.05    0.29
Q6    1   0.3423  0.5941  0.2398  11.00000  0.05    0.28
Q7    1   0.1366  0.1614  0.5888  11.00000  0.05    0.27
Q8    1   0.5688  0.1608  0.5011  11.00000  0.05    0.26
Q9    1   0.4720  0.5795  0.2233  11.00000  0.05    0.26
Q10   1   0.6403  0.1438  0.4777  11.00000  0.05    0.26
Q11   1   0.4396  0.1115  0.4447  11.00000  0.05    0.26
Q12   1   0.3809  0.1084  0.4826  11.00000  0.05    0.26
Q13   1   1.0367  0.5853  0.1348  11.00000  0.05    0.26
Q14   1   0.4158  0.0375  0.4575  11.00000  0.05    0.25
Q15   1   0.0105  0.6021  0.3632  11.00000  0.05    0.25
Q16   1  -0.1510  0.0111  0.5613  11.00000  0.05    0.25
Q17   1   0.4764  0.3717  0.1357  11.00000  0.05    0.25
Q18   1  -0.2490 -0.0445  0.5803  11.00000  0.05    0.25
Q19   1   0.0776 -0.3423  0.6211  11.00000  0.05    0.24
Q20   1   0.5405  0.3182  0.1529  11.00000  0.05    0.23
;
