# Supplementary material for: (E)-N′-(3-Eth­oxy-4-hy­droxy­benzyl­idene)-4-meth­oxy­benzohydrazide
Source: Acta Crystallogr Sect E Struct Rep Online. 2012 Feb 24;68(Pt 3):o849–50. doi: 10.1107/S1600536812007374 (PMC3297905; doi:10.1107/S1600536812007374)
Supplement: Supplementary file 2 [file e-68-0o849-Isup2.hkl]

# 
# h,k,l, Fc-squared, Fo-squared, sigma(Fo-squared) and status flag 
# 
data_I
_shelx_title ' mo_ppa08_0m in P2(1)2(1)2(1) (RT)' 
_shelx_refln_list_code          4 
_shelx_F_calc_maximum      124.15 
_exptl_crystal_F_000       664.00 
_reflns_d_resolution_high  0.7092 
 
loop_ 
 _symmetry_equiv_pos_as_xyz 
 'x, y, z' 
 '-x+1/2, -y, z+1/2' 
 '-x, y+1/2, -z+1/2' 
 'x+1/2, -y+1/2, -z' 
 
_cell_length_a     5.0607 
_cell_length_b    11.0859 
_cell_length_c    27.6293 
_cell_angle_alpha  90.000 
_cell_angle_beta   90.000 
_cell_angle_gamma  90.000 
 
_shelx_F_squared_multiplier     1.000 
 
loop_ 
 _refln_index_h 
 _refln_index_k 
 _refln_index_l 
 _refln_F_squared_calc 
 _refln_F_squared_meas 
 _refln_F_squared_sigma 
 _refln_observed_status 
   4   0   0      364.21      336.97     16.09 o 
   6   0   0      120.07      119.73     12.32 o 
   1   1   0      201.84      184.46      4.37 o 
   2   1   0      310.52      127.31      6.83 o 
   3   1   0        3.67        1.72      1.37 o 
   4   1   0        1.00        0.55      1.84 o 
   5   1   0      184.77      212.27     21.90 o 
   6   1   0        5.14       11.23      3.62 o 
   7   1   0        4.03       11.98      5.93 o 
   0   2   0     5403.04     5849.92    187.41 o 
   1   2   0       11.23       12.78      0.99 o 
   3   2   0        0.41        1.92      1.48 o 
   4   2   0      238.43      221.34      8.85 o 
   5   2   0      131.51      141.69     10.08 o 
   6   2   0        3.60        0.70      2.90 o 
   7   2   0        1.79        0.45      3.24 o 
   1   3   0      483.00      489.37     18.93 o 
   2   3   0      183.92      163.04      3.59 o 
   3   3   0       16.71       18.15      1.52 o 
   4   3   0      528.74      533.82     18.98 o 
   5   3   0        0.72       -0.45      1.84 o 
   6   3   0       31.28       36.16      4.18 o 
   0   4   0     1864.76     1786.79     65.19 o 
   2   4   0       30.02       37.49      1.77 o 
   3   4   0      165.04      169.80      5.54 o 
   4   4   0      153.41      176.05      6.37 o 
   5   4   0      222.96      198.85      7.39 o 
   6   4   0       13.54       20.64      3.46 o 
   1   5   0     1621.98     1844.55     37.17 o 
   2   5   0      107.50       82.97      2.67 o 
   3   5   0       38.75       35.82      2.56 o 
   4   5   0       37.78       35.00      3.26 o 
   5   5   0        1.71        0.79      1.93 o 
   6   5   0        0.29        0.27      2.64 o 
   0   6   0      147.16      133.51      7.30 o 
   1   6   0       16.33       14.81      1.44 o 
   2   6   0      265.45      284.87      5.87 o 
   3   6   0       16.11       12.48      1.77 o 
   4   6   0       18.93       16.39      2.56 o 
   5   6   0        4.62        3.39      2.42 o 
   6   6   0       16.02       28.33     12.07 o 
   1   7   0      247.77      254.49      6.29 o 
   2   7   0       25.43       13.46      7.16 o 
   3   7   0        5.03        3.36      2.36 o 
   4   7   0       41.33       36.75      3.43 o 
   5   7   0        5.57        5.63      2.81 o 
   6   7   0       23.23       21.76      4.27 o 
   0   8   0      171.90      194.72     11.99 o 
   1   8   0      149.15      163.17      5.08 o 
   2   8   0      102.15      121.65      4.27 o 
   3   8   0       64.20       50.15      4.12 o 
   4   8   0       21.99       17.63      2.76 o 
   5   8   0       78.62       71.36      5.23 o 
   6   8   0        0.06        4.13      8.82 o 
   1   9   0        0.56       -0.70      1.10 o 
   2   9   0      134.18      135.89      6.12 o 
   3   9   0        0.96        4.26      2.88 o 
   4   9   0       14.35       17.96      3.70 o 
   5   9   0        2.59        7.48      3.88 o 
   0  10   0       33.92       27.81      8.54 o 
   1  10   0       11.78       13.40      1.99 o 
   2  10   0       71.30       70.60      4.63 o 
   3  10   0       19.05       14.19      2.63 o 
   4  10   0        3.63        2.97      2.41 o 
   5  10   0        0.27        0.02      3.35 o 
   1  11   0      227.50      207.56      7.27 o 
   2  11   0       41.88       50.06      4.17 o 
   3  11   0        0.00        1.63      2.24 o 
   4  11   0        3.18        4.96      4.44 o 
   5  11   0        1.27        1.57      3.96 o 
   0  12   0       33.21       37.15      6.70 o 
   1  12   0        0.48       -1.25      1.60 o 
   2  12   0        0.19        1.09      1.91 o 
   3  12   0       14.80       13.84      5.40 o 
   4  12   0       13.20       19.86      3.94 o 
   1  13   0      173.03      164.99      9.09 o 
   2  13   0       38.55       26.88      5.39 o 
   3  13   0        0.42        2.05      2.69 o 
   0  14   0        0.01        1.43      2.88 o 
   1  14   0       59.31       55.58      5.84 o 
   2  14   0        0.19        0.98      2.49 o 
   3  14   0        0.02       -2.51      2.68 o 
   1  15   0       17.70       23.14      4.06 o 
   2  15   0        0.47       -3.32      3.32 o 
   1   0   1      459.95      485.81      9.68 o 
   2   0   1      194.04      102.67    102.11 o 
   3   0   1        3.33        2.80      1.60 o 
   4   0   1       94.31      115.52      6.56 o 
   5   0   1       30.51       33.89      4.49 o 
   6   0   1        5.34        5.23      3.06 o 
   7   0   1        0.90        5.14      5.41 o 
   0   1   1     1762.55     1989.78     60.67 o 
   1   1   1     1885.04     1997.45     28.43 o 
   3   1   1      452.50      483.94      9.69 o 
   4   1   1       30.23       32.05      3.14 o 
   5   1   1       32.18       35.48      4.69 o 
   6   1   1       92.26      100.43      9.16 o 
   7   1   1        1.77        2.93      3.60 o 
   0   2   1     2431.46     2405.09     57.81 o 
   1   2   1     2717.58     2450.94    167.18 o 
   2   2   1      587.49      402.81     97.46 o 
   3   2   1      433.54      427.57      8.81 o 
   4   2   1      541.57      546.71     11.93 o 
   5   2   1       39.96       41.82      5.36 o 
   6   2   1        0.14        1.40      2.01 o 
   7   2   1        0.11        1.12      2.26 o 
   0   3   1     1481.42     1476.22     24.59 o 
   1   3   1       98.75       52.39     21.02 o 
   2   3   1      126.90      151.74      3.75 o 
   3   3   1       62.35       62.22      1.85 o 
   4   3   1      246.12      248.51      5.98 o 
   5   3   1        1.43        0.77      1.52 o 
   6   3   1        3.46        1.45      1.57 o 
   0   4   1     3545.09     2491.97     77.21 o 
   1   4   1     1533.39     1478.07    151.80 o 
   2   4   1     1251.26     1260.47     13.83 o 
   3   4   1        2.39        3.68      0.94 o 
   4   4   1      180.95      166.47      4.33 o 
   5   4   1        0.77        0.41      1.37 o 
   6   4   1        2.85        4.49      1.94 o 
   0   5   1       15.55       13.41      1.22 o 
   1   5   1      289.06      341.26      5.45 o 
   2   5   1       34.73       43.17      1.43 o 
   3   5   1       22.93       24.98      1.65 o 
   4   5   1       57.83       62.20      2.98 o 
   5   5   1       12.36       10.96      1.80 o 
   6   5   1        7.82        8.06      2.07 o 
   0   6   1       25.98       22.90      2.61 o 
   1   6   1      354.62      405.05      6.47 o 
   2   6   1      177.39      180.68      3.92 o 
   3   6   1       65.23       68.58      2.67 o 
   4   6   1       15.17       16.24      1.73 o 
   5   6   1        5.97        5.16      1.52 o 
   6   6   1       17.23       18.08      5.20 o 
   0   7   1       29.66       28.02      2.01 o 
   1   7   1       94.28       93.47      2.34 o 
   2   7   1      116.73       60.78     23.50 o 
   3   7   1        1.02       -0.11      0.89 o 
   4   7   1       16.95       15.86      1.76 o 
   5   7   1        2.86        2.44      1.49 o 
   6   7   1        9.67        6.09      2.34 o 
   0   8   1      236.46      247.24      6.26 o 
   1   8   1       41.62       37.58      1.97 o 
   2   8   1      180.70      177.78      4.27 o 
   3   8   1      164.09      159.73      4.66 o 
   4   8   1       12.47       10.21      1.61 o 
   5   8   1        6.85        6.00      1.89 o 
   6   8   1        2.56        2.71      2.43 o 
   0   9   1       19.97       22.15      2.12 o 
   1   9   1       22.17       28.27      1.70 o 
   2   9   1      128.14      116.22      3.64 o 
   3   9   1        4.69        4.71      1.71 o 
   4   9   1       28.20       26.85      2.99 o 
   5   9   1        8.30        7.73      2.33 o 
   0  10   1      213.36      217.66      6.29 o 
   1  10   1      163.29      164.21      3.79 o 
   2  10   1       30.87       41.72      2.55 o 
   3  10   1       73.36       65.19      3.73 o 
   4  10   1        6.27        6.20      1.92 o 
   5  10   1       14.66       19.00      3.77 o 
   0  11   1       45.69       53.01      3.57 o 
   1  11   1        8.10       10.11      1.40 o 
   2  11   1      108.62       92.22      3.81 o 
   3  11   1       10.62        9.96      1.91 o 
   4  11   1       16.54       18.44      2.57 o 
   5  11   1        4.12        0.23      2.57 o 
   0  12   1        3.17        3.30      1.82 o 
   1  12   1       25.18       20.07      1.86 o 
   2  12   1        4.42        2.63      1.46 o 
   3  12   1        5.37        7.63      1.88 o 
   4  12   1       29.06       30.00      3.65 o 
   0  13   1        0.09        1.63      2.21 o 
   1  13   1        0.55        2.52      1.52 o 
   2  13   1        4.76        3.86      1.74 o 
   3  13   1       10.77       15.10      2.47 o 
   0  14   1       16.32       17.51      2.77 o 
   1  14   1       15.26       10.71      1.93 o 
   2  14   1       10.49        7.71      2.05 o 
   3  14   1       13.14       14.24      3.28 o 
   0  15   1        0.01        1.63      2.34 o 
   1  15   1       21.38       16.99      2.46 o 
   2  15   1       11.23        6.43      4.69 o 
   0   0   2      513.58      525.09     16.38 o 
   1   0   2     1117.66     1006.58     19.14 o 
   2   0   2        0.66        3.31      3.49 o 
   3   0   2      789.64      804.98     20.68 o 
   4   0   2       68.27       93.67      9.86 o 
   5   0   2       39.49       50.90      8.18 o 
   6   0   2       45.10       56.76      7.47 o 
   7   0   2        4.07        5.80      5.93 o 
   0   1   2        4.41       -0.75      0.75 o 
   1   1   2     7294.99     7440.43    149.99 o 
   2   1   2      179.24      146.35     18.01 o 
   3   1   2       38.94       41.34      2.51 o 
   4   1   2       84.77       85.44      6.27 o 
   5   1   2      145.44      156.28      5.60 o 
   6   1   2       42.85       57.32      4.38 o 
   7   1   2        3.65       -0.57      3.43 o 
   0   2   2      901.37      824.72     55.52 o 
   1   2   2      651.83      627.26     57.16 o 
   2   2   2      269.04      279.51      5.81 o 
   3   2   2        1.22        2.32      1.18 o 
   4   2   2       68.58       62.78      3.65 o 
   5   2   2       43.96       48.52      3.65 o 
   6   2   2       12.43        9.55      2.18 o 
   7   2   2        0.30       -0.39      2.87 o 
   0   3   2      135.29      163.64      5.69 o 
   1   3   2      615.32      564.22     21.24 o 
   2   3   2      457.47      455.84      7.20 o 
   3   3   2      189.01      170.93      3.54 o 
   4   3   2       26.94       25.91      2.17 o 
   5   3   2      229.30      239.77      6.38 o 
   6   3   2        6.07        3.74      1.94 o 
   0   4   2     1074.00     1111.58     27.08 o 
   1   4   2     1147.64     1117.18     13.99 o 
   2   4   2      838.24      823.17      9.80 o 
   3   4   2      215.77      210.28      3.83 o 
   4   4   2        6.96        5.38      1.31 o 
   5   4   2       80.45       80.31      3.77 o 
   6   4   2        1.86        2.15      1.80 o 
   0   5   2      214.56      209.05      6.69 o 
   1   5   2      314.98      313.84      4.71 o 
   2   5   2       55.92       61.29      1.79 o 
   3   5   2       59.33       58.36      2.40 o 
   4   5   2       91.52       95.31      3.41 o 
   5   5   2       59.26       69.78      3.52 o 
   6   5   2       15.60       13.49      3.00 o 
   0   6   2        2.55       10.17      2.02 o 
   1   6   2     1138.52     1155.05     15.78 o 
   2   6   2       71.32       78.52      2.34 o 
   3   6   2       86.49       84.19      2.87 o 
   4   6   2        0.84        1.23      1.14 o 
   5   6   2        0.78        3.41      1.46 o 
   6   6   2       18.53       21.32      2.68 o 
   0   7   2      105.10       98.95      5.55 o 
   1   7   2      210.40      202.46      4.10 o 
   2   7   2      154.40      109.89     35.46 o 
   3   7   2        2.08        1.69      1.02 o 
   4   7   2        7.61        6.82      1.43 o 
   5   7   2        2.31       -0.10      1.46 o 
   6   7   2       13.48       14.78      2.66 o 
   0   8   2        0.41       -0.52      0.94 o 
   1   8   2       46.37       43.33      2.11 o 
   2   8   2        6.05        9.08      1.19 o 
   3   8   2       91.56       82.75      3.33 o 
   4   8   2       35.42       29.82      2.52 o 
   5   8   2       36.57       46.80      3.95 o 
   6   8   2        1.24        1.56      2.11 o 
   0   9   2       62.20       65.60      3.42 o 
   1   9   2       40.65       44.71      2.10 o 
   2   9   2       33.54       29.87      2.36 o 
   3   9   2       71.88       71.62      4.49 o 
   4   9   2       37.85       37.88      5.16 o 
   5   9   2        7.22        7.34      2.11 o 
   0  10   2       62.35       62.81      3.63 o 
   1  10   2      208.40      211.97      4.42 o 
   2  10   2       65.33       63.92      3.82 o 
   3  10   2        0.80        0.12      1.39 o 
   4  10   2       34.52       27.77      3.13 o 
   5  10   2       11.81       14.67      2.96 o 
   0  11   2       21.00       22.74      2.56 o 
   1  11   2       73.40       67.92      2.87 o 
   2  11   2       26.70       25.56      2.95 o 
   3  11   2        4.31        4.57      1.60 o 
   4  11   2        4.56        6.41      2.31 o 
   5  11   2        5.92        7.62      3.02 o 
   0  12   2      250.27      223.69      6.99 o 
   1  12   2      248.86      251.16      5.33 o 
   2  12   2       23.48       25.20      2.53 o 
   3  12   2        1.74        2.19      1.62 o 
   4  12   2        3.66        5.56      2.34 o 
   0  13   2       75.36       69.12      4.85 o 
   1  13   2       21.11       21.61      2.10 o 
   2  13   2       19.15       25.24      2.69 o 
   3  13   2        2.83        3.77      1.85 o 
   0  14   2       24.04       26.08      3.41 o 
   1  14   2       19.20       15.66      2.29 o 
   2  14   2        0.92        1.29      1.71 o 
   3  14   2        3.34        7.04      2.48 o 
   0  15   2        6.01        6.40      2.71 o 
   1  15   2        2.97        4.97      1.93 o 
   1   0   3     5513.54     5541.40    168.75 o 
   2   0   3      315.68      257.95     10.52 o 
   3   0   3        1.04       -0.04      1.28 o 
   4   0   3       34.22       43.01      4.22 o 
   5   0   3      446.41      441.72     14.87 o 
   6   0   3       59.01       61.60      6.34 o 
   7   0   3        9.23        5.34      5.73 o 
   0   1   3     2477.92     2489.78    106.74 o 
   1   1   3     5237.10     5002.08     88.95 o 
   2   1   3      997.89      967.20     14.85 o 
   3   1   3      259.93      234.06      5.74 o 
   4   1   3       21.07       19.42      2.21 o 
   5   1   3       80.48       84.59      7.55 o 
   6   1   3      133.70      130.34      7.64 o 
   7   1   3        2.30        2.06      4.24 o 
   0   2   3     2804.37     2803.85    162.41 o 
   1   2   3     8543.03     8302.79    111.37 o 
   2   2   3      500.09      429.64     82.39 o 
   3   2   3      314.23      328.38      6.63 o 
   4   2   3      207.40      227.67      6.27 o 
   5   2   3      143.55      158.69      7.66 o 
   6   2   3       14.48       16.39      2.90 o 
   7   2   3        0.98        0.42      2.82 o 
   0   3   3     1432.16     1460.45     24.86 o 
   1   3   3      774.36      743.75     14.88 o 
   2   3   3      723.79      559.84     51.44 o 
   3   3   3        5.84        5.73      0.92 o 
   4   3   3      184.03      184.37      5.08 o 
   5   3   3       15.51       15.65      2.72 o 
   6   3   3        9.93        5.52      1.98 o 
   0   4   3     1000.67      891.39     34.30 o 
   1   4   3     1038.44     1061.37     15.13 o 
   2   4   3      565.53      598.44     10.31 o 
   3   4   3      180.06      162.98      3.28 o 
   4   4   3      170.52      183.76      4.55 o 
   5   4   3       25.53       23.35      2.98 o 
   6   4   3        0.26       -0.50      1.74 o 
   0   5   3        5.91        3.12      0.99 o 
   1   5   3      110.98      112.54      3.01 o 
   2   5   3       10.92        9.40      0.77 o 
   3   5   3      202.45      149.38     14.92 o 
   4   5   3       40.67       47.38      2.61 o 
   5   5   3       39.70       44.28      2.82 o 
   6   5   3        0.88       -0.05      1.80 o 
   0   6   3      116.59      124.25      5.86 o 
   1   6   3      498.06      534.40      7.49 o 
   2   6   3      289.31      264.17     13.32 o 
   3   6   3       49.60       44.73      2.36 o 
   4   6   3       53.35       52.26      2.80 o 
   5   6   3       91.22       89.96      4.40 o 
   6   6   3        3.22        4.00      1.93 o 
   0   7   3      384.89      390.61     10.76 o 
   1   7   3      384.77      413.77      6.98 o 
   2   7   3      116.85      113.00     11.89 o 
   3   7   3      136.17      138.27      3.76 o 
   4   7   3        8.01        7.35      1.38 o 
   5   7   3        8.08        7.00      1.90 o 
   6   7   3        4.13        4.75      2.05 o 
   0   8   3       13.07       12.24      1.59 o 
   1   8   3       37.99       44.46      2.15 o 
   2   8   3       58.48       51.11      2.35 o 
   3   8   3        8.36        9.36      1.41 o 
   4   8   3       15.58       14.71      1.94 o 
   5   8   3        5.89        5.12      1.83 o 
   6   8   3        4.67        3.05      2.19 o 
   0   9   3      125.75      120.02      5.48 o 
   1   9   3       23.98       23.25      1.56 o 
   2   9   3       24.03       26.48      1.96 o 
   3   9   3       20.21       12.59      1.79 o 
   4   9   3       10.49        8.70      1.66 o 
   5   9   3        7.19       11.44      2.45 o 
   0  10   3      812.86      780.76     16.43 o 
   1  10   3       68.18       70.80      3.07 o 
   2  10   3       27.37       21.57      2.03 o 
   3  10   3       74.56       60.32      3.66 o 
   4  10   3       35.41       36.90      3.66 o 
   5  10   3       40.63       39.52      7.82 o 
   0  11   3      303.20      334.77      8.68 o 
   1  11   3       48.14       52.51      2.56 o 
   2  11   3       57.94       55.32      3.20 o 
   3  11   3        0.98        1.08      1.47 o 
   4  11   3       10.88        7.59      3.65 o 
   5  11   3       15.92       11.45      2.89 o 
   0  12   3       87.25       95.46      7.24 o 
   1  12   3       11.30        9.23      1.59 o 
   2  12   3        6.93        6.82      1.78 o 
   3  12   3        7.49        6.40      3.62 o 
   4  12   3        8.77       14.47      2.84 o 
   0  13   3        0.74        3.34      1.98 o 
   1  13   3        0.75        0.32      1.30 o 
   2  13   3       77.71       70.36      3.97 o 
   3  13   3       16.85       18.42      2.83 o 
   0  14   3       50.59       51.14      5.17 o 
   1  14   3       17.71       17.66      2.25 o 
   2  14   3       15.10       13.92      2.38 o 
   3  14   3        1.04        0.98      2.23 o 
   0  15   3        4.87        3.89      2.55 o 
   1  15   3       10.32       13.22      2.23 o 
   0   0   4     3390.27     3582.79    109.04 o 
   1   0   4     5466.90     5531.75    101.32 o 
   2   0   4      323.96      285.18      7.75 o 
   3   0   4        1.17       -0.68      1.37 o 
   4   0   4        0.12       -1.98      3.39 o 
   5   0   4        4.68        3.78      2.64 o 
   6   0   4        1.72       -2.54      2.54 o 
   7   0   4       10.39        1.43      5.57 o 
   0   1   4       42.40       28.45      1.74 o 
   1   1   4      208.91      170.60     32.02 o 
   2   1   4      545.35      495.69     64.16 o 
   3   1   4      443.18      450.98     10.46 o 
   4   1   4       16.71       14.85      2.00 o 
   5   1   4       49.06       55.30      3.84 o 
   6   1   4       28.87       29.42      5.31 o 
   7   1   4       14.10       15.80      4.78 o 
   0   2   4    12377.41    12601.79    347.26 o 
   1   2   4    10531.21      672.56   3788.94 o 
   2   2   4      117.11       63.17     30.32 o 
   3   2   4       23.62       28.98      1.76 o 
   4   2   4      113.27      119.68      3.87 o 
   5   2   4      292.96      288.95      7.08 o 
   6   2   4        3.22        1.76      2.01 o 
   7   2   4        9.36        7.39      6.50 o 
   0   3   4        0.01        3.71      1.32 o 
   1   3   4     1041.96      442.62    347.91 o 
   2   3   4      707.35      699.18     13.14 o 
   3   3   4      231.88      224.56      4.24 o 
   4   3   4        0.92        1.72      1.18 o 
   5   3   4       53.27       58.37      4.05 o 
   6   3   4        0.23        1.17      1.95 o 
   0   4   4        0.23        0.06      0.71 o 
   1   4   4      530.07      525.81      7.64 o 
   2   4   4      268.98      218.09     16.28 o 
   3   4   4      592.29      523.94     17.82 o 
   4   4   4      229.58      215.90      5.00 o 
   5   4   4        1.25        2.49      1.41 o 
   6   4   4        0.86        1.70      1.81 o 
   0   5   4      174.81      190.96      5.46 o 
   1   5   4      452.70      471.04      6.78 o 
   2   5   4      266.19      304.61      5.07 o 
   3   5   4      149.58      145.26      3.79 o 
   4   5   4      110.71      109.05      3.60 o 
   5   5   4       24.90       30.06      2.65 o 
   6   5   4        0.45        1.17      1.77 o 
   0   6   4      378.72      289.45     66.41 o 
   1   6   4      594.04      590.78      8.15 o 
   2   6   4       93.44       98.75      2.56 o 
   3   6   4        9.10        6.47      1.02 o 
   4   6   4       44.14       49.51      2.58 o 
   5   6   4       37.93       36.49      3.43 o 
   6   6   4       11.79       11.66      2.32 o 
   0   7   4        2.09        3.59      1.07 o 
   1   7   4      176.90      178.62      3.46 o 
   2   7   4      158.10      158.28      3.89 o 
   3   7   4       17.03       18.18      1.67 o 
   4   7   4       25.08       27.65      2.05 o 
   5   7   4        4.26        2.81      1.70 o 
   6   7   4       25.27       36.66      3.33 o 
   0   8   4      117.34      134.58      6.37 o 
   1   8   4      160.81      158.38      3.87 o 
   2   8   4       17.48       18.51      1.94 o 
   3   8   4      123.13      120.28      4.46 o 
   4   8   4       37.44       35.81      2.57 o 
   5   8   4        0.92        1.20      1.79 o 
   6   8   4       10.47        9.38      2.54 o 
   0   9   4      158.02      156.14      7.43 o 
   1   9   4       90.11       78.14      2.58 o 
   2   9   4       66.96       64.46      2.90 o 
   3   9   4      101.05      101.03      4.15 o 
   4   9   4       23.74       30.25      2.76 o 
   5   9   4        6.54        5.22      2.14 o 
   0  10   4       11.22       11.15      1.88 o 
   1  10   4       84.67       86.42      2.89 o 
   2  10   4       19.16       18.05      2.28 o 
   3  10   4        0.93        0.16      1.61 o 
   4  10   4       26.03       22.00      2.80 o 
   5  10   4       15.91       16.27      3.60 o 
   0  11   4      149.43      178.40      6.58 o 
   1  11   4      135.54      127.99      3.64 o 
   2  11   4       21.41       21.38      2.17 o 
   3  11   4       40.58       34.63      3.70 o 
   4  11   4       11.82       10.51      2.41 o 
   5  11   4        0.51        3.15      2.66 o 
   0  12   4       48.55       57.34      4.80 o 
   1  12   4       46.68       42.98      2.67 o 
   2  12   4        1.00        0.30      1.40 o 
   3  12   4       78.80       75.22      4.72 o 
   4  12   4        4.85        4.69      2.35 o 
   0  13   4        6.50        1.53      1.98 o 
   1  13   4        3.91        7.08      1.60 o 
   2  13   4       45.61       39.56      3.11 o 
   3  13   4        1.66        1.52      2.01 o 
   0  14   4        5.13        1.65      2.13 o 
   1  14   4       12.11       11.77      2.08 o 
   2  14   4        7.29        8.93      2.15 o 
   3  14   4        1.70        0.70      2.22 o 
   0  15   4        0.40        1.93      2.43 o 
   1  15   4        0.60       -0.11      1.79 o 
   1   0   5     5901.40     5607.49    116.48 o 
   2   0   5      141.23      121.44      4.28 o 
   3   0   5      111.59      142.80      5.93 o 
   4   0   5        2.91        1.14      1.78 o 
   5   0   5      114.42      127.81     17.94 o 
   6   0   5       21.43       30.09      7.12 o 
   7   0   5       20.70       18.40      7.13 o 
   0   1   5      528.29      582.92     13.14 o 
   1   1   5     4595.79     4636.34     55.42 o 
   2   1   5      121.63      127.58      2.76 o 
   3   1   5      731.33      802.45     14.53 o 
   4   1   5       64.14       70.84      3.79 o 
   5   1   5       58.19       66.96      8.09 o 
   6   1   5        3.39        3.23      2.28 o 
   7   1   5        3.73        3.04      3.92 o 
   0   2   5    15412.65    15640.94    556.44 o 
   1   2   5     3801.46     4121.67     59.39 o 
   2   2   5      509.53      362.22    110.98 o 
   3   2   5      224.75      248.03      4.87 o 
   4   2   5       94.42       92.57      3.50 o 
   5   2   5       34.24       35.64      2.77 o 
   6   2   5        9.37        5.42      2.38 o 
   7   2   5       13.03        7.68      4.33 o 
   0   3   5       77.49       70.25      3.84 o 
   1   3   5      698.45      310.68    252.85 o 
   2   3   5      489.21      568.77     10.00 o 
   3   3   5       73.69       63.83      2.19 o 
   4   3   5      209.12      199.69      5.10 o 
   5   3   5       95.07      102.89      6.57 o 
   6   3   5        9.12       10.02      2.34 o 
   0   4   5      712.64      698.74     32.52 o 
   1   4   5      531.44      570.25     12.43 o 
   2   4   5      154.81      159.80      3.43 o 
   3   4   5       65.74       74.90      2.64 o 
   4   4   5      155.94      137.99      3.91 o 
   5   4   5       47.42       43.03      3.09 o 
   6   4   5       28.31       34.55      3.22 o 
   0   5   5      375.81      421.96     19.90 o 
   1   5   5      129.80      150.75      3.38 o 
   2   5   5       46.87       37.46      2.09 o 
   3   5   5       17.77       13.70      3.00 o 
   4   5   5      161.87      145.14      3.90 o 
   5   5   5       25.24       29.12      2.64 o 
   6   5   5        8.77        6.58      2.25 o 
   0   6   5      458.32      470.71     13.29 o 
   1   6   5      581.01      605.80     12.78 o 
   2   6   5       47.66       51.62      2.05 o 
   3   6   5      230.66      230.77      4.64 o 
   4   6   5       53.09       58.66      2.78 o 
   5   6   5       35.25       35.25      3.45 o 
   6   6   5       15.08       15.91      2.46 o 
   0   7   5      345.91      388.09     10.02 o 
   1   7   5       24.25       27.48      1.89 o 
   2   7   5       58.34       55.84      2.86 o 
   3   7   5        6.87        5.45      1.24 o 
   4   7   5       28.81       24.11      2.37 o 
   5   7   5       16.54       13.52      2.85 o 
   6   7   5       16.29       19.13      2.58 o 
   0   8   5       23.30       29.85      3.63 o 
   1   8   5      433.77      410.87      8.01 o 
   2   8   5       22.08       19.29      1.63 o 
   3   8   5       66.50       66.58      3.37 o 
   4   8   5       24.03       21.79      2.98 o 
   5   8   5       62.37       64.63      4.34 o 
   6   8   5        1.54        1.48      2.15 o 
   0   9   5      115.61      120.47      4.77 o 
   1   9   5      222.84      215.31      5.63 o 
   2   9   5        8.00        8.52      1.46 o 
   3   9   5       37.73       38.96      2.72 o 
   4   9   5       12.51        8.07      2.79 o 
   5   9   5       20.32       26.98      3.07 o 
   0  10   5       17.01       11.87      2.11 o 
   1  10   5       86.64       85.86      3.14 o 
   2  10   5        1.08        1.21      1.06 o 
   3  10   5       51.45       50.72      3.18 o 
   4  10   5        6.18        7.36      2.20 o 
   5  10   5        7.36        7.20      2.62 o 
   0  11   5      207.14      190.51      6.75 o 
   1  11   5      218.47      213.93      5.14 o 
   2  11   5       41.69       38.54      2.76 o 
   3  11   5       23.84       20.56      2.66 o 
   4  11   5       18.45       21.16      3.57 o 
   0  12   5        1.23        1.87      1.81 o 
   1  12   5       45.86       49.65      2.86 o 
   2  12   5       13.91       11.78      3.01 o 
   3  12   5        2.98        3.91      2.07 o 
   4  12   5       15.28       11.14      2.43 o 
   0  13   5        0.13       -0.96      1.80 o 
   1  13   5       11.17       16.00      1.98 o 
   2  13   5       45.92       53.12      3.70 o 
   3  13   5        7.59        4.40      2.14 o 
   0  14   5        1.38        1.52      2.13 o 
   1  14   5        8.13        7.56      1.89 o 
   2  14   5        9.41       11.43      2.49 o 
   3  14   5        4.15        4.96      2.41 o 
   0  15   5        0.94        1.95      2.29 o 
   1  15   5        6.23        2.44      1.86 o 
   0   0   6       84.01      109.10      4.39 o 
   1   0   6     3112.33     2834.88     44.81 o 
   2   0   6      375.00      454.87     15.90 o 
   3   0   6      328.70      377.76      9.24 o 
   4   0   6      137.18      144.78      6.81 o 
   5   0   6        6.50        7.41      3.72 o 
   6   0   6        2.71        4.94      4.54 o 
   7   0   6        0.34       -2.64      4.72 o 
   0   1   6      235.51      183.71     62.15 o 
   1   1   6     2065.23     2205.60     31.26 o 
   2   1   6      454.98      495.91     38.13 o 
   3   1   6      944.08      800.75    127.73 o 
   4   1   6       12.75       12.54      1.83 o 
   5   1   6       55.68       59.55      5.82 o 
   6   1   6       37.35       39.01      5.66 o 
   7   1   6       14.97       17.89     10.31 o 
   0   2   6     5968.99     5703.05    256.07 o 
   1   2   6     2751.15     2731.34     36.02 o 
   2   2   6      140.36      130.43      4.02 o 
   3   2   6       86.28       85.68      2.62 o 
   4   2   6      241.71      243.54      6.79 o 
   5   2   6      106.64      114.07      4.44 o 
   6   2   6       12.57        9.65      4.14 o 
   0   3   6      221.28      250.99     13.29 o 
   1   3   6     2114.86     2139.39     34.43 o 
   2   3   6      762.19      827.46     11.09 o 
   3   3   6       87.73       87.21      2.81 o 
   4   3   6      210.48      198.83      6.58 o 
   5   3   6       11.24       10.40      2.04 o 
   6   3   6       30.83       34.58      3.42 o 
   0   4   6      142.50      160.13      9.86 o 
   1   4   6      404.54      263.74     67.50 o 
   2   4   6      122.39      113.72      4.11 o 
   3   4   6      185.26      184.70      4.30 o 
   4   4   6      264.81      254.07      5.55 o 
   5   4   6        9.71       11.59      2.17 o 
   6   4   6       10.94        9.85      2.24 o 
   0   5   6      283.21      361.46     17.33 o 
   1   5   6     1022.04     1048.81     31.63 o 
   2   5   6      121.51      136.67      3.65 o 
   3   5   6      141.03      129.22      3.57 o 
   4   5   6       96.80       98.43      3.97 o 
   5   5   6       30.79       33.92      3.10 o 
   6   5   6        2.62        1.13      1.76 o 
   0   6   6     1810.11     1907.33     65.57 o 
   1   6   6       61.28       75.35      2.20 o 
   2   6   6      345.12      340.78      5.69 o 
   3   6   6       51.32       48.29      2.26 o 
   4   6   6       61.51       67.94      2.96 o 
   5   6   6       23.58       31.82      2.78 o 
   6   6   6       14.56       12.67      2.53 o 
   0   7   6        0.07        0.05      1.69 o 
   1   7   6       28.06       23.01      1.49 o 
   2   7   6      191.50      181.21      4.39 o 
   3   7   6       31.45       29.91      2.05 o 
   4   7   6       25.46       18.68      2.14 o 
   5   7   6        6.00       11.62      3.30 o 
   6   7   6       11.80       11.54      2.30 o 
   0   8   6       25.50       17.51     14.61 o 
   1   8   6       15.13       14.78      1.54 o 
   2   8   6        9.15        5.77      1.17 o 
   3   8   6       16.74       18.49      2.07 o 
   4   8   6        4.66        3.72      1.57 o 
   5   8   6       20.56       18.48      3.37 o 
   6   8   6       12.41       15.43      2.82 o 
   0   9   6      433.57      423.31     17.25 o 
   1   9   6       86.88       82.08      4.14 o 
   2   9   6       54.24       62.62      2.89 o 
   3   9   6        7.95        4.70      1.42 o 
   4   9   6       16.63       19.05      2.32 o 
   5   9   6       13.67       10.93      2.41 o 
   0  10   6      362.12      371.06      9.99 o 
   1  10   6       73.50       81.61      5.06 o 
   2  10   6        9.71        6.21      1.46 o 
   3  10   6        0.58        0.85      1.62 o 
   4  10   6       13.73       11.67      2.34 o 
   5  10   6       36.18       36.82      3.54 o 
   0  11   6       55.28       57.92      4.08 o 
   1  11   6       14.92       18.87      1.83 o 
   2  11   6        6.98        8.41      1.66 o 
   3  11   6        6.88        5.62      4.68 o 
   4  11   6        7.92        5.26      2.19 o 
   0  12   6       16.95       21.72      3.62 o 
   1  12   6       44.70       55.36      3.02 o 
   2  12   6       26.17       23.71      2.41 o 
   3  12   6        9.68        9.24      2.28 o 
   4  12   6        3.79        7.73      2.37 o 
   0  13   6       10.88        7.25      2.30 o 
   1  13   6        1.48        1.37      1.27 o 
   2  13   6        8.82        8.54      1.98 o 
   3  13   6        4.93        2.52      1.96 o 
   0  14   6        5.73        5.42      2.31 o 
   1  14   6       18.08       15.53      2.86 o 
   2  14   6        4.72        2.54      3.12 o 
   0  15   6        1.08       -0.04      2.18 o 
   1  15   6        2.30        1.33      1.79 o 
   1   0   7      230.55      213.98      4.79 o 
   2   0   7     1112.57     1178.16     23.09 o 
   3   0   7      441.20      440.91     10.41 o 
   4   0   7        0.55        0.06      1.58 o 
   5   0   7       88.32       95.49      6.90 o 
   6   0   7       10.57        7.26      4.95 o 
   7   0   7        5.54        1.17      5.51 o 
   0   1   7        5.96        8.50      1.00 o 
   1   1   7     1175.58     1240.57     25.36 o 
   2   1   7     1424.97     1470.17     32.12 o 
   3   1   7       27.53       25.35      2.00 o 
   4   1   7       46.03       43.83      2.60 o 
   5   1   7       14.31       11.34      3.68 o 
   6   1   7       36.53       44.57      5.98 o 
   0   2   7     1638.51     1426.01     48.06 o 
   1   2   7     1904.44     2000.90     29.06 o 
   2   2   7      314.11      301.31     15.97 o 
   3   2   7      786.52      666.19     92.23 o 
   4   2   7       29.58       34.65      2.17 o 
   5   2   7       20.83       23.27      3.22 o 
   6   2   7       17.50       23.93      9.37 o 
   0   3   7       11.36       13.42      0.93 o 
   1   3   7     2712.73     2897.71     38.34 o 
   2   3   7      649.46      649.88      8.97 o 
   3   3   7       20.52       18.92      1.52 o 
   4   3   7      134.46      131.02      3.40 o 
   5   3   7       28.93       31.86      2.94 o 
   6   3   7        6.45        7.21      3.70 o 
   0   4   7      365.08      346.76      8.49 o 
   1   4   7      141.90      117.61      2.37 o 
   2   4   7      170.99      165.66      3.29 o 
   3   4   7      187.47      189.42      4.37 o 
   4   4   7      185.20      194.40      4.67 o 
   5   4   7       38.62       41.37      4.35 o 
   6   4   7       10.89       11.03      2.56 o 
   0   5   7     1873.59     1919.53     94.98 o 
   1   5   7      608.94      322.25    187.08 o 
   2   5   7      262.64      251.37      4.60 o 
   3   5   7      210.74      184.94      6.74 o 
   4   5   7      123.39      115.04      4.06 o 
   5   5   7        2.28        3.97      1.59 o 
   6   5   7        0.58        1.09      1.69 o 
   0   6   7       25.37       29.49      2.08 o 
   1   6   7       35.57       33.46      2.71 o 
   2   6   7      214.38      187.78      4.87 o 
   3   6   7       44.49       44.32      2.20 o 
   4   6   7      200.17      185.45      4.79 o 
   5   6   7       11.88       13.66      2.05 o 
   6   6   7        1.01        1.04      1.80 o 
   0   7   7      111.53      130.44      4.40 o 
   1   7   7       30.80       24.23      5.74 o 
   2   7   7        8.26        7.40      1.05 o 
   3   7   7      135.21      141.37      3.95 o 
   4   7   7       18.13       19.64      2.24 o 
   5   7   7        5.14        6.49      2.02 o 
   6   7   7        0.95       -0.12      1.96 o 
   0   8   7      748.96      280.93    283.67 o 
   1   8   7      119.41      130.16      4.25 o 
   2   8   7        4.10        2.95      1.03 o 
   3   8   7        5.28        3.34      1.23 o 
   4   8   7       44.93       39.00      2.94 o 
   5   8   7       61.50       57.75      4.15 o 
   0   9   7       49.27       55.35      3.51 o 
   1   9   7      104.71      110.36      3.32 o 
   2   9   7       46.93       36.69      2.27 o 
   3   9   7       21.64       24.23      2.31 o 
   4   9   7       41.49       44.63      3.17 o 
   5   9   7        4.16        5.31      2.05 o 
   0  10   7      313.38      309.29      8.84 o 
   1  10   7       22.57       20.55      2.06 o 
   2  10   7        7.44        5.85      1.33 o 
   3  10   7        0.11        0.26      1.56 o 
   4  10   7       21.16       25.53      2.97 o 
   5  10   7        3.85        5.95      2.20 o 
   0  11   7        9.76       11.03      3.53 o 
   1  11   7        0.29       -0.64      1.07 o 
   2  11   7        1.88        3.10      1.35 o 
   3  11   7       72.23       71.80      4.52 o 
   4  11   7       21.01       23.28      3.21 o 
   0  12   7        0.06       -1.59      1.59 o 
   1  12   7        2.70        1.25      1.26 o 
   2  12   7        2.88        5.32      1.65 o 
   3  12   7        9.19        9.88      2.56 o 
   4  12   7       19.65       21.99      3.98 o 
   0  13   7        0.04        2.75      1.97 o 
   1  13   7       21.97       21.80      3.44 o 
   2  13   7       85.99       82.09      7.86 o 
   3  13   7        6.36        7.72      2.68 o 
   0  14   7        8.50        5.59      3.60 o 
   1  14   7        2.92        1.00      1.60 o 
   2  14   7        2.45        4.61      2.14 o 
   0  15   7        0.45       -1.16      2.40 o 
   1  15   7        1.15       -1.90      1.90 o 
   0   0   8      262.95      211.77      7.80 o 
   1   0   8      365.90      409.48     24.23 o 
   2   0   8       21.50       18.45      1.20 o 
   3   0   8       53.36       54.82      2.78 o 
   4   0   8      233.20      204.84     11.39 o 
   5   0   8      101.76       95.57     10.99 o 
   6   0   8        2.69        1.16      4.16 o 
   0   1   8      252.01      254.07      5.59 o 
   1   1   8      526.20      536.08     20.48 o 
   2   1   8     1253.91     1317.92     18.23 o 
   3   1   8       64.30       72.02      2.58 o 
   4   1   8       16.17       17.93      1.78 o 
   5   1   8       27.63       40.26      3.27 o 
   6   1   8        1.37        0.54      2.92 o 
   0   2   8      539.26      552.76     23.61 o 
   1   2   8     1396.86     1539.43     49.89 o 
   2   2   8     1299.87     1236.82     17.42 o 
   3   2   8        4.67        5.20      1.71 o 
   4   2   8       20.65       20.18      1.70 o 
   5   2   8       18.35       18.12      2.89 o 
   6   2   8       21.23       21.22      4.72 o 
   0   3   8      581.92      574.46     18.56 o 
   1   3   8      274.79      303.07      6.37 o 
   2   3   8      645.42      640.91     10.64 o 
   3   3   8      119.60      109.26      7.16 o 
   4   3   8       73.45       83.32      3.85 o 
   5   3   8       16.64       16.02      2.36 o 
   6   3   8        5.73        0.68      3.67 o 
   0   4   8     1339.65     1478.26     55.11 o 
   1   4   8     1074.46     1101.03     19.40 o 
   2   4   8     1134.23     1150.65     15.21 o 
   3   4   8       10.82        9.45      1.18 o 
   4   4   8       69.72       66.41      3.33 o 
   5   4   8        7.28        8.04      1.95 o 
   6   4   8       23.23       24.02      4.01 o 
   0   5   8      973.96     1056.23     59.92 o 
   1   5   8       13.19       19.72      1.26 o 
   2   5   8        8.97        7.60      1.52 o 
   3   5   8       94.65       90.79      2.84 o 
   4   5   8       50.18       47.33      2.69 o 
   5   5   8        0.62        1.00      1.40 o 
   6   5   8        1.38       -0.10      2.53 o 
   0   6   8      102.50      106.49      7.49 o 
   1   6   8      387.39      312.66     48.79 o 
   2   6   8       26.32       28.53      2.11 o 
   3   6   8      485.26      467.08      7.68 o 
   4   6   8       27.39       28.00      3.92 o 
   5   6   8       29.97       30.91      2.74 o 
   6   6   8        7.93        7.85      2.02 o 
   0   7   8        0.90        3.02      1.16 o 
   1   7   8      245.38      181.12     55.71 o 
   2   7   8       55.82       67.57      2.46 o 
   3   7   8       23.01       25.10      1.79 o 
   4   7   8      184.55      192.75      6.08 o 
   5   7   8        1.61        2.29      1.81 o 
   6   7   8        1.52       -0.79      1.91 o 
   0   8   8      501.95      478.79     14.25 o 
   1   8   8       11.36       12.02      1.27 o 
   2   8   8       78.92       76.80      2.66 o 
   3   8   8       20.27       18.95      2.05 o 
   4   8   8       80.54       86.79      4.12 o 
   5   8   8       30.72       29.04      2.96 o 
   0   9   8      238.78      255.12     17.16 o 
   1   9   8      340.38      346.27      7.07 o 
   2   9   8       32.04       28.08      2.03 o 
   3   9   8       10.75       11.64      1.73 o 
   4   9   8       12.28       12.92      2.11 o 
   5   9   8       12.29       13.84      2.42 o 
   0  10   8       63.60       63.89      4.04 o 
   1  10   8       24.61       29.10      2.07 o 
   2  10   8       16.27       15.42      2.72 o 
   3  10   8       14.18       17.15      2.40 o 
   4  10   8       16.37       19.38      2.50 o 
   5  10   8       14.66       17.89      2.72 o 
   0  11   8        0.75       -1.33      1.33 o 
   1  11   8       21.81       19.31      1.86 o 
   2  11   8       40.11       44.92      2.77 o 
   3  11   8        7.70        9.66      2.27 o 
   4  11   8       11.04        8.54      2.37 o 
   0  12   8       59.15       68.47      5.97 o 
   1  12   8       21.36       20.14      1.99 o 
   2  12   8        2.70        1.57      1.75 o 
   3  12   8       25.23       22.10      3.77 o 
   4  12   8        1.51        2.72      2.26 o 
   0  13   8        2.07        2.89      2.05 o 
   1  13   8        6.13        5.24      1.57 o 
   2  13   8       20.24       22.33      3.99 o 
   3  13   8        2.28        2.69      2.21 o 
   0  14   8        7.29        3.27      2.37 o 
   1  14   8        2.73        2.46      1.56 o 
   2  14   8        2.06       -0.06      2.08 o 
   0  15   8        7.58       12.18      9.09 o 
   1  15   8        1.84        0.93      2.14 o 
   1   0   9      179.72      183.75      8.07 o 
   2   0   9      327.08      360.37      7.40 o 
   3   0   9       45.55       36.95     13.16 o 
   4   0   9       13.19       24.26      3.23 o 
   5   0   9      176.39      179.26     13.34 o 
   6   0   9        0.42        3.43      4.65 o 
   0   1   9     1133.90     1289.75     28.69 o 
   1   1   9      836.70      917.17     29.44 o 
   2   1   9     3157.47     3306.52     42.76 o 
   3   1   9      153.03      171.90      4.62 o 
   4   1   9        1.41       -1.03      1.03 o 
   5   1   9       12.89       17.17      3.90 o 
   6   1   9       33.70       40.38      5.95 o 
   0   2   9     2966.85     2747.06     66.50 o 
   1   2   9      438.94      415.40     54.10 o 
   2   2   9      125.74      142.01      2.85 o 
   3   2   9       28.20       29.25      6.57 o 
   4   2   9       28.86       30.22      1.97 o 
   5   2   9        1.14       -1.32      1.32 o 
   6   2   9       22.06       19.63      4.79 o 
   0   3   9        0.44       -0.23      0.49 o 
   1   3   9        5.63       13.18      0.83 o 
   2   3   9      130.24      159.98      3.65 o 
   3   3   9       43.65       45.42      3.15 o 
   4   3   9       67.34       75.73      2.93 o 
   5   3   9       46.47       46.45      3.39 o 
   6   3   9        2.44        1.29      3.12 o 
   0   4   9     3386.15     3608.44    186.00 o 
   1   4   9     1116.31     1197.22     15.39 o 
   2   4   9     2072.70     2051.39     30.91 o 
   3   4   9      384.35      362.05      6.63 o 
   4   4   9       24.61       21.68      2.02 o 
   5   4   9       56.45       57.48      5.77 o 
   6   4   9        9.53        9.50      4.75 o 
   0   5   9      453.83      477.40     29.16 o 
   1   5   9      126.66      129.09      3.12 o 
   2   5   9      723.28      720.18     12.37 o 
   3   5   9      226.91      198.52      4.20 o 
   4   5   9        7.29        8.33      1.45 o 
   5   5   9       59.48       59.06      3.31 o 
   6   5   9        5.40        7.40      3.07 o 
   0   6   9     1147.60     1218.34     57.30 o 
   1   6   9      188.52      199.87      5.00 o 
   2   6   9        9.09        8.44      1.32 o 
   3   6   9      342.48      313.13      6.38 o 
   4   6   9       70.13       55.74      3.33 o 
   5   6   9       19.03       22.36      4.19 o 
   6   6   9        0.54        2.00      2.89 o 
   0   7   9      201.18      216.43     13.47 o 
   1   7   9      164.93      112.38     36.45 o 
   2   7   9      199.49      188.59      3.96 o 
   3   7   9       59.11       64.88      3.03 o 
   4   7   9      259.59      255.67      7.20 o 
   5   7   9        3.61        1.20      1.65 o 
   6   7   9        4.74        1.81      2.66 o 
   0   8   9      348.43      344.41     22.04 o 
   1   8   9      245.10      249.89      6.42 o 
   2   8   9       94.62       89.13      2.88 o 
   3   8   9       13.55       12.90      1.80 o 
   4   8   9       74.95       76.40      3.97 o 
   5   8   9       29.73       22.24      2.59 o 
   0   9   9        0.86        2.40      1.87 o 
   1   9   9      579.89      579.95     15.82 o 
   2   9   9        3.76        4.79      1.24 o 
   3   9   9       34.33       36.08      2.69 o 
   4   9   9        4.29        3.49      1.64 o 
   5   9   9        1.53        0.66      1.75 o 
   0  10   9       35.15       35.37      3.04 o 
   1  10   9        2.27        1.94      1.06 o 
   2  10   9       12.64       14.58      1.70 o 
   3  10   9        2.53        5.31      1.78 o 
   4  10   9        8.07        7.08      2.16 o 
   5  10   9        0.40        1.14      1.80 o 
   0  11   9        0.43       -1.25      1.25 o 
   1  11   9        0.21        0.21      1.09 o 
   2  11   9        1.31        0.70      1.38 o 
   3  11   9        6.59        6.67      2.18 o 
   4  11   9        7.49        7.20      2.30 o 
   0  12   9        0.00       -0.68      1.65 o 
   1  12   9       35.47       33.54      2.71 o 
   2  12   9       29.81       31.67      3.09 o 
   3  12   9        6.71        8.19      2.25 o 
   4  12   9        2.26        1.89      3.78 o 
   0  13   9        0.58        0.47      1.79 o 
   1  13   9        2.93        0.94      1.34 o 
   2  13   9        3.69        1.58      1.89 o 
   3  13   9       15.68       19.06      2.94 o 
   0  14   9        0.02       -0.76      2.47 o 
   1  14   9       10.29        9.38      2.19 o 
   2  14   9        1.55        2.22      2.13 o 
   0  15   9        0.78        0.91      2.42 o 
   1  15   9        6.15        3.90      2.26 o 
   0   0  10     3572.43     3531.86    108.50 o 
   1   0  10       54.95       43.69      1.61 o 
   2   0  10        7.14        6.14      1.32 o 
   3   0  10       24.85       22.20      2.26 o 
   4   0  10      960.33      963.20     21.15 o 
   5   0  10       10.33        6.77      4.62 o 
   6   0  10        2.96        6.66      5.28 o 
   0   1  10        0.14        4.46      1.23 o 
   1   1  10      120.60      125.34      5.94 o 
   2   1  10      166.74      180.89      4.39 o 
   3   1  10      138.32      129.58      3.69 o 
   4   1  10        5.82        1.43      1.64 o 
   5   1  10       32.27       31.61      4.95 o 
   6   1  10        6.05        5.10      3.61 o 
   0   2  10      982.40     1014.25     32.88 o 
   1   2  10      965.72     1042.30     31.92 o 
   2   2  10      510.60      526.57      7.52 o 
   3   2  10       30.75       26.90      4.87 o 
   4   2  10       14.36       16.60      1.73 o 
   5   2  10       25.55       36.02      9.45 o 
   6   2  10       22.34       33.80      5.60 o 
   0   3  10      598.79      602.64     25.51 o 
   1   3  10       80.04      101.81      3.78 o 
   2   3  10     1101.87     1200.24     15.78 o 
   3   3  10      103.62       99.53     10.05 o 
   4   3  10       77.78       78.50      3.01 o 
   5   3  10       57.81       61.33      8.18 o 
   6   3  10       59.64       73.17      7.71 o 
   0   4  10      141.00      160.52      8.23 o 
   1   4  10      566.34      632.93     13.88 o 
   2   4  10      128.33      104.76      2.80 o 
   3   4  10       35.75       42.82      3.87 o 
   4   4  10       33.82       32.46      2.16 o 
   5   4  10        7.63        4.49      2.06 o 
   6   4  10        9.91        2.80      3.31 o 
   0   5  10       16.14       15.38      1.51 o 
   1   5  10      199.54      223.80      4.20 o 
   2   5  10       21.69       19.97      3.54 o 
   3   5  10      568.35      537.57      9.33 o 
   4   5  10       31.24       33.11      3.37 o 
   5   5  10        9.94        8.34      2.38 o 
   6   5  10       15.35       23.48      7.20 o 
   0   6  10       12.01       13.40      1.70 o 
   1   6  10      167.99      196.44      4.12 o 
   2   6  10      214.31      169.98     21.90 o 
   3   6  10      242.98      228.18      5.26 o 
   4   6  10      100.79       91.16      4.12 o 
   5   6  10        8.70        8.73      2.28 o 
   6   6  10        6.41        7.09      4.30 o 
   0   7  10        7.26       11.08      1.62 o 
   1   7  10       60.42       58.37     10.12 o 
   2   7  10      343.03      343.19      5.98 o 
   3   7  10      431.35      397.05      7.71 o 
   4   7  10       47.46       54.06      5.30 o 
   5   7  10        1.77        0.36      1.56 o 
   6   7  10        2.65        2.25      2.64 o 
   0   8  10        0.02        2.51      1.41 o 
   1   8  10      469.20      457.01      9.93 o 
   2   8  10       25.47       27.49      1.96 o 
   3   8  10        2.15        2.10      1.34 o 
   4   8  10        0.71        0.79      1.41 o 
   5   8  10       34.22       33.15      3.05 o 
   0   9  10        0.55       -0.43      1.28 o 
   1   9  10      207.25      217.93      7.11 o 
   2   9  10      100.67      102.29      3.89 o 
   3   9  10        1.66        3.84      1.51 o 
   4   9  10        2.89        1.37      1.50 o 
   5   9  10        4.05        5.43      2.04 o 
   0  10  10        2.03       -0.14      1.33 o 
   1  10  10       41.89       42.42      2.42 o 
   2  10  10        2.12        2.29      1.39 o 
   3  10  10        0.64        2.58      1.67 o 
   4  10  10        3.83        0.79      1.60 o 
   5  10  10        1.72        0.11      1.80 o 
   0  11  10        4.43        3.71      1.76 o 
   1  11  10        8.36        8.25      1.49 o 
   2  11  10       57.08       57.54      7.07 o 
   3  11  10        1.59        0.56      2.50 o 
   4  11  10        2.27        4.56      2.17 o 
   0  12  10        0.00        0.76      1.64 o 
   1  12  10       10.98       12.20      1.74 o 
   2  12  10        0.77        2.82      1.79 o 
   3  12  10        6.35        6.50      2.26 o 
   4  12  10        2.88        2.51      2.22 o 
   0  13  10       15.53       13.96      2.76 o 
   1  13  10       11.15        7.60      2.33 o 
   2  13  10        0.39       -0.44      1.78 o 
   3  13  10       13.24       17.71      2.98 o 
   0  14  10        2.32        3.32      2.36 o 
   1  14  10        4.92        3.50      2.28 o 
   2  14  10        7.70        9.41      2.46 o 
   0  15  10        8.74        5.71      3.89 o 
   1   0  11      948.32      985.20     19.23 o 
   2   0  11       85.31      111.52      3.32 o 
   3   0  11        0.74        0.66      0.69 o 
   4   0  11      256.07      242.88     14.69 o 
   5   0  11       13.01       16.90      6.03 o 
   6   0  11        0.89       -4.41      4.41 o 
   0   1  11       63.35       58.49      2.21 o 
   1   1  11      634.42      610.59     67.92 o 
   2   1  11      592.11      622.08     11.48 o 
   3   1  11      126.72      111.59     12.53 o 
   4   1  11      152.23      128.05      5.46 o 
   5   1  11       56.86       60.83     14.38 o 
   6   1  11       14.72       16.60      4.59 o 
   0   2  11       96.76       86.67      8.78 o 
   1   2  11     1052.54     1150.34     32.86 o 
   2   2  11      125.13      111.29      2.50 o 
   3   2  11        5.44        8.01      1.13 o 
   4   2  11       29.45       24.91      2.02 o 
   5   2  11       31.55       28.44      4.82 o 
   6   2  11        0.96       -0.93      3.76 o 
   0   3  11      892.01      925.89     55.80 o 
   1   3  11      345.26      368.37      8.00 o 
   2   3  11      541.26      532.05      9.40 o 
   3   3  11       82.22       58.68     14.02 o 
   4   3  11        6.60        5.11      1.21 o 
   5   3  11        3.22        5.62      3.14 o 
   6   3  11        0.62        5.12      3.67 o 
   0   4  11       10.21       15.64      1.41 o 
   1   4  11       71.29       87.31      2.03 o 
   2   4  11      220.99      228.86      4.11 o 
   3   4  11      227.40      201.97     17.89 o 
   4   4  11       45.32       39.03      3.82 o 
   5   4  11        0.25        1.16      2.49 o 
   6   4  11       12.78        9.11      4.08 o 
   0   5  11       12.58       18.15      1.65 o 
   1   5  11      365.18      393.37     11.18 o 
   2   5  11      264.10      245.46     33.58 o 
   3   5  11      164.93      176.46      4.42 o 
   4   5  11       20.35       23.82      2.54 o 
   5   5  11        7.81        7.23      3.90 o 
   6   5  11        3.02        1.96      2.59 o 
   0   6  11       34.63       36.87      3.69 o 
   1   6  11        5.91        5.19      1.09 o 
   2   6  11       22.00       19.72      3.53 o 
   3   6  11       71.35       77.00      3.19 o 
   4   6  11      127.05      144.63      4.72 o 
   5   6  11        3.21        2.55      1.58 o 
   6   6  11        6.21        9.21      3.73 o 
   0   7  11       16.53       17.45      1.90 o 
   1   7  11      120.96      133.13      4.45 o 
   2   7  11      137.47      146.82      3.46 o 
   3   7  11       92.38      104.09      3.59 o 
   4   7  11       59.36       56.34      3.64 o 
   5   7  11        4.08        1.11      1.50 o 
   6   7  11        5.32        6.14      4.44 o 
   0   8  11      534.73      510.69     30.42 o 
   1   8  11      183.32      187.90      5.67 o 
   2   8  11      213.96      227.82      5.23 o 
   3   8  11       74.49       80.98      3.53 o 
   4   8  11        2.05        2.33      1.46 o 
   5   8  11       17.46       11.17      2.17 o 
   0   9  11       20.69       17.30      2.23 o 
   1   9  11       35.04       37.09      2.18 o 
   2   9  11       74.35       77.08      3.81 o 
   3   9  11       34.54       34.05      2.71 o 
   4   9  11       11.21        9.90      2.31 o 
   5   9  11        8.82       11.53      2.25 o 
   0  10  11        5.56        3.79      1.63 o 
   1  10  11       46.48       49.01      2.94 o 
   2  10  11        7.46        7.64      1.72 o 
   3  10  11       10.85       15.79      2.39 o 
   4  10  11       34.25       34.41      3.97 o 
   5  10  11        0.14       -0.91      1.96 o 
   0  11  11       14.85       18.22      2.96 o 
   1  11  11        1.86        0.79      1.18 o 
   2  11  11        2.97        4.71      1.64 o 
   3  11  11       34.95       30.19      3.17 o 
   4  11  11        0.57       -1.30      1.92 o 
   0  12  11        9.30        9.60      4.64 o 
   1  12  11        0.34        1.70      1.47 o 
   2  12  11        2.65        4.70      1.91 o 
   3  12  11        2.55       -0.63      1.79 o 
   4  12  11        6.76        5.27      2.39 o 
   0  13  11       14.74       14.47      3.53 o 
   1  13  11        4.98        1.59      1.68 o 
   2  13  11        3.76        0.56      1.89 o 
   3  13  11        2.98        2.89      2.11 o 
   0  14  11        3.71        3.98      4.36 o 
   1  14  11        7.47        5.49      2.02 o 
   2  14  11        0.24       -0.31      2.40 o 
   0   0  12      131.61      179.76      5.85 o 
   1   0  12        1.27        1.99      0.88 o 
   2   0  12       23.84       27.99      2.36 o 
   3   0  12      183.04      193.84      5.01 o 
   4   0  12       29.78       16.19      4.69 o 
   5   0  12       38.58       47.77      8.63 o 
   6   0  12        5.30       -1.05      4.55 o 
   0   1  12       79.30       68.27      2.50 o 
   1   1  12      551.44      557.99     21.58 o 
   2   1  12      212.06      252.22      7.80 o 
   3   1  12       61.86       54.28      5.78 o 
   4   1  12       22.62       17.52      3.46 o 
   5   1  12        1.37        0.13      2.58 o 
   6   1  12        2.20        1.64      7.83 o 
   0   2  12     1420.94     1398.21     27.01 o 
   1   2  12       63.34       74.20      4.19 o 
   2   2  12       99.18      118.73      2.86 o 
   4   2  12      101.83       89.22      5.16 o 
   5   2  12       32.48       27.88      4.70 o 
   6   2  12        3.31        4.01      3.49 o 
   0   3  12     2662.52     2819.35    143.62 o 
   1   3  12      417.34      476.60     11.99 o 
   2   3  12      962.16      946.30     15.16 o 
   3   3  12       47.00       37.51      9.31 o 
   4   3  12      109.28      102.81      3.32 o 
   5   3  12        0.76       -1.29      3.38 o 
   6   3  12       11.11       15.96      4.50 o 
   0   4  12     1554.05     1525.64     54.47 o 
   1   4  12      212.01      227.51      4.75 o 
   2   4  12       78.86       81.50      2.14 o 
   3   4  12       22.29       28.23      2.11 o 
   4   4  12       78.17       86.49      3.78 o 
   5   4  12       13.78       13.50      4.36 o 
   6   4  12        9.89        7.80      4.06 o 
   0   5  12      444.19      447.18     29.01 o 
   1   5  12      251.43      265.10      6.95 o 
   2   5  12       83.69       81.99      8.79 o 
   3   5  12      810.67      780.04     12.65 o 
   4   5  12       97.99       99.11      4.18 o 
   5   5  12        8.06        4.21      3.18 o 
   6   5  12        0.87       -1.85      2.56 o 
   0   6  12      225.48      193.47      8.56 o 
   1   6  12      128.46      139.45      3.13 o 
   2   6  12      833.83      844.30     16.19 o 
   3   6  12      141.50      145.74      4.10 o 
   4   6  12      152.93      153.13      4.90 o 
   5   6  12       20.93       17.86      3.13 o 
   6   6  12        4.31        6.86      3.13 o 
   0   7  12        1.15        2.16      1.13 o 
   1   7  12       77.29       91.84      6.48 o 
   2   7  12      152.08      148.53      4.01 o 
   3   7  12       80.42       91.76      3.63 o 
   4   7  12       17.18       10.36      1.86 o 
   5   7  12       17.29       18.23      2.39 o 
   0   8  12      201.04      191.10     14.92 o 
   1   8  12      191.64      199.08      5.40 o 
   2   8  12      159.78      169.69      4.40 o 
   3   8  12       13.54        9.94      3.27 o 
   4   8  12        1.83        6.99      1.79 o 
   5   8  12        0.53        0.06      1.55 o 
   0   9  12       35.52       37.68      3.05 o 
   1   9  12       27.26       24.97      2.46 o 
   2   9  12       19.25       21.19      2.21 o 
   3   9  12      101.23      114.77      4.49 o 
   4   9  12       22.93       27.37      2.69 o 
   5   9  12        5.41        7.57      2.00 o 
   0  10  12       35.85       28.30      3.49 o 
   1  10  12        6.77        9.25      1.75 o 
   2  10  12       45.08       45.90      3.13 o 
   3  10  12        8.04        9.01      2.13 o 
   4  10  12        5.58        6.76      1.95 o 
   5  10  12       20.23       20.73      3.13 o 
   0  11  12        4.24        5.51      1.91 o 
   1  11  12       10.75       11.73      1.89 o 
   2  11  12       31.14       30.62      4.36 o 
   3  11  12        6.00        4.47      1.98 o 
   4  11  12        0.97        1.53      2.03 o 
   0  12  12        3.47        0.94      1.78 o 
   1  12  12        6.94        4.61      1.73 o 
   2  12  12        6.80        7.63      2.21 o 
   3  12  12        8.19        6.06      2.16 o 
   4  12  12        2.83        4.74      2.71 o 
   0  13  12        8.07        5.95      3.48 o 
   1  13  12        6.26        4.04      2.28 o 
   2  13  12        7.43        7.61      2.15 o 
   3  13  12        1.00        1.99      2.22 o 
   0  14  12       24.37       20.94      9.43 o 
   1  14  12        8.65        7.22      2.10 o 
   2  14  12        5.01        3.49      2.13 o 
   1   0  13        8.21       11.68      1.04 o 
   2   0  13      338.25      344.29     17.67 o 
   3   0  13        7.17        9.76      1.33 o 
   4   0  13        5.21        5.14      3.82 o 
   5   0  13        1.51       -0.93      3.67 o 
   6   0  13        0.05        3.03      5.37 o 
   0   1  13       20.63       36.27      1.99 o 
   1   1  13      741.02      795.34     12.80 o 
   2   1  13       27.29       30.47      3.43 o 
   3   1  13      101.46      100.67      3.51 o 
   4   1  13        9.82       11.48      3.04 o 
   5   1  13       60.38       55.84      9.27 o 
   6   1  13       16.45       19.08      4.68 o 
   0   2  13     2306.35     2299.39     43.56 o 
   1   2  13      189.13      186.62      7.80 o 
   2   2  13      101.90      103.36      3.42 o 
   3   2  13      215.77      206.74      5.45 o 
   4   2  13       53.35       53.92     12.94 o 
   5   2  13       76.68       79.50      9.90 o 
   6   2  13       10.72       14.36      4.31 o 
   0   3  13      469.65      454.17     31.08 o 
   1   3  13     1405.13     1536.10     40.99 o 
   2   3  13      563.70      568.87     13.76 o 
   3   3  13      375.77      360.77      7.48 o 
   4   3  13      119.05      110.67      4.02 o 
   5   3  13       35.46       39.97      6.16 o 
   6   3  13        1.80        2.72      3.41 o 
   0   4  13      114.36      103.82      6.93 o 
   1   4  13       31.26       29.35      1.29 o 
   2   4  13      121.72      117.44      3.02 o 
   3   4  13      734.22      724.00     14.28 o 
   4   4  13       36.67       40.35      2.74 o 
   5   4  13        6.49        9.23      3.45 o 
   6   4  13        4.12        6.70      3.93 o 
   0   5  13        0.34        2.42      1.00 o 
   1   5  13      427.56      411.16      9.68 o 
   2   5  13       27.94       26.25      1.77 o 
   3   5  13      585.08      553.48      9.71 o 
   4   5  13       55.53       52.56      3.63 o 
   5   5  13        6.37        9.40      2.71 o 
   6   5  13        0.36       -1.00      2.78 o 
   0   6  13       55.29       58.92      2.97 o 
   1   6  13       41.65       41.85      2.19 o 
   2   6  13       71.74       66.79      4.24 o 
   3   6  13      119.58      113.67      4.95 o 
   4   6  13       15.85       19.34      2.18 o 
   5   6  13        3.01        4.61      2.84 o 
   6   6  13        2.73        0.82      2.90 o 
   0   7  13       74.55       81.80      5.06 o 
   1   7  13      556.50      555.70      9.40 o 
   2   7  13      481.18      499.16      8.91 o 
   3   7  13       11.32       12.87      1.95 o 
   4   7  13        1.20        0.56      1.34 o 
   5   7  13        0.09       -1.93      1.93 o 
   0   8  13       36.37       38.11      4.87 o 
   1   8  13      229.36      245.34      5.85 o 
   2   8  13        3.43        2.41      1.42 o 
   3   8  13       52.48       44.63      3.20 o 
   4   8  13        0.04       -1.10      1.37 o 
   5   8  13        2.55        1.04      2.45 o 
   0   9  13        0.61       -0.98      1.32 o 
   1   9  13       61.10       62.49      3.23 o 
   2   9  13        9.79       11.65      1.83 o 
   3   9  13        9.54       13.41      1.97 o 
   4   9  13       32.78       34.84      3.36 o 
   5   9  13        2.79        4.86      1.96 o 
   0  10  13       11.05        9.19      2.06 o 
   1  10  13       39.78       40.72      2.80 o 
   2  10  13       57.02       48.48      3.23 o 
   3  10  13        1.71       -0.12      1.97 o 
   4  10  13       26.42       22.99      2.66 o 
   0  11  13        5.61        8.53      2.04 o 
   1  11  13        2.20        2.41      1.45 o 
   2  11  13       13.94       11.98      2.27 o 
   3  11  13       10.83        9.43      3.27 o 
   4  11  13       32.84       32.01      3.49 o 
   0  12  13        5.00        6.28      2.15 o 
   1  12  13        0.34       -0.70      1.35 o 
   2  12  13       26.47       33.74      3.83 o 
   3  12  13        7.17       12.19      2.54 o 
   0  13  13        0.14        1.24      2.94 o 
   1  13  13        2.38       -0.82      1.61 o 
   2  13  13        1.75        0.21      1.94 o 
   3  13  13        7.94       11.94      2.69 o 
   0  14  13        1.71       -0.81      3.56 o 
   1  14  13        3.54       -0.17      1.82 o 
   2  14  13        5.84       10.97      2.84 o 
   0   0  14       71.26       66.15      3.31 o 
   1   0  14      136.02      134.70      3.96 o 
   2   0  14        0.63        0.38      0.80 o 
   3   0  14        9.30        8.68      2.21 o 
   4   0  14        0.09       -2.13      3.08 o 
   5   0  14        0.03       -1.63      3.22 o 
   6   0  14       10.24        3.60      4.97 o 
   0   1  14        1.41        0.79      1.11 o 
   1   1  14      152.83      173.30      3.66 o 
   2   1  14      160.63      163.31      9.30 o 
   3   1  14       26.75       32.96      2.12 o 
   4   1  14       17.32       15.69      3.47 o 
   5   1  14       52.54       55.32      6.37 o 
   6   1  14        3.97        5.98      7.06 o 
   0   2  14     1013.33     1064.09     21.15 o 
   1   2  14      545.81      628.13     10.99 o 
   2   2  14        1.03        2.63      0.79 o 
   3   2  14        0.03       -0.09      0.93 o 
   4   2  14        2.85        3.36      2.59 o 
   5   2  14       19.18       17.30      3.89 o 
   6   2  14        3.85        5.04      5.43 o 
   0   3  14      115.31      100.64      3.80 o 
   1   3  14       28.46       29.67      1.80 o 
   2   3  14       85.65       93.01      3.32 o 
   3   3  14      103.42       94.97      3.72 o 
   4   3  14       18.66       14.25      2.92 o 
   5   3  14       18.99       13.97      3.77 o 
   6   3  14        2.57        3.77      4.33 o 
   0   4  14      802.49      826.25     68.14 o 
   1   4  14       90.07       80.61      2.82 o 
   2   4  14       54.92       51.54      3.32 o 
   3   4  14      299.96      306.46      8.33 o 
   4   4  14        9.25       10.69      1.67 o 
   5   4  14       17.72        9.43      4.17 o 
   6   4  14       14.54       13.83      4.49 o 
   0   5  14        7.78        7.75      2.42 o 
   1   5  14       25.02       28.82      1.37 o 
   2   5  14       93.06       87.87      3.03 o 
   3   5  14      556.70      540.44      9.56 o 
   4   5  14       36.59       36.83      3.16 o 
   5   5  14        6.64        3.19      3.47 o 
   6   5  14       18.83       26.49      4.23 o 
   0   6  14       50.00       47.80      4.66 o 
   1   6  14      167.06      157.71      7.47 o 
   2   6  14      165.28      182.94      4.94 o 
   3   6  14      297.57      299.13     10.90 o 
   4   6  14       38.14       35.59      2.73 o 
   5   6  14        4.53        3.83      2.37 o 
   6   6  14        4.50        5.33      4.38 o 
   0   7  14        0.06        0.87      1.13 o 
   1   7  14      285.33      289.03     10.85 o 
   2   7  14      556.02      577.61     16.72 o 
   3   7  14      180.24      182.89      4.81 o 
   4   7  14       45.40       50.33      3.28 o 
   5   7  14       12.75       13.73      2.79 o 
   0   8  14        4.41        3.37      1.94 o 
   1   8  14       93.56      103.00      4.10 o 
   2   8  14       89.79       94.84      3.44 o 
   3   8  14       25.78       27.38      2.26 o 
   4   8  14       11.89       11.25      1.96 o 
   5   8  14        2.98        1.75      2.15 o 
   0   9  14       44.57       39.15      5.81 o 
   1   9  14       41.61       39.84      2.90 o 
   2   9  14       27.03       25.41      2.79 o 
   3   9  14       10.09        9.64      1.83 o 
   4   9  14       15.23       13.55      2.23 o 
   5   9  14        5.77        3.95      3.13 o 
   0  10  14       28.73       28.76      2.94 o 
   1  10  14        4.25        4.42      1.53 o 
   2  10  14        6.03        5.94      1.89 o 
   3  10  14       15.08       15.11      2.75 o 
   4  10  14        4.22        1.79      1.75 o 
   0  11  14        4.47        5.43      2.04 o 
   1  11  14        9.30        8.54      1.83 o 
   2  11  14        5.48        5.00      1.74 o 
   3  11  14        2.62        2.73      2.09 o 
   4  11  14        3.05        1.08      2.01 o 
   0  12  14        0.85        3.10      2.81 o 
   1  12  14        1.18       -1.46      1.46 o 
   2  12  14        2.83        2.74      1.76 o 
   3  12  14        4.88        6.70      2.36 o 
   0  13  14       11.81        9.48      3.90 o 
   1  13  14        5.64        5.72      1.91 o 
   2  13  14        2.94        2.39      1.90 o 
   3  13  14        2.01        0.73      3.05 o 
   0  14  14        0.81        1.53      6.28 o 
   1  14  14        6.58        4.89      2.54 o 
   1   0  15        5.29        6.83      1.03 o 
   2   0  15      225.43      239.20      5.82 o 
   3   0  15        3.41        0.68      1.59 o 
   4   0  15       64.48       65.20      9.14 o 
   5   0  15       43.18       37.94      7.64 o 
   6   0  15        3.37        9.95      5.67 o 
   0   1  15       26.10       26.57      1.91 o 
   1   1  15      264.53      261.92      4.83 o 
   2   1  15      396.74      400.39     14.25 o 
   3   1  15       67.22       76.40      4.48 o 
   4   1  15       27.80       21.07      5.17 o 
   5   1  15       12.63        7.71      3.19 o 
   6   1  15       11.31        7.37      3.85 o 
   0   2  15        0.54        4.30      1.02 o 
   1   2  15       23.80       18.25      1.27 o 
   2   2  15       12.38       12.94      1.33 o 
   3   2  15       24.89       20.20      1.72 o 
   4   2  15      216.37      222.01      8.21 o 
   5   2  15        1.18       -0.58      2.87 o 
   6   2  15        2.52        4.21      3.75 o 
   0   3  15      149.04      153.63      3.69 o 
   1   3  15       83.23      101.39      5.43 o 
   2   3  15       13.77       13.76      1.84 o 
   3   3  15      216.34      227.62      5.52 o 
   4   3  15       61.11       69.05      4.36 o 
   5   3  15       33.06       27.81      4.70 o 
   6   3  15        1.19       -0.68      4.03 o 
   0   4  15      612.42      473.02    159.40 o 
   1   4  15      452.12      489.54      8.48 o 
   2   4  15      317.54      320.42      9.35 o 
   3   4  15      112.53      106.21      4.41 o 
   4   4  15        0.75        1.75      1.70 o 
   5   4  15        4.06        0.64      6.05 o 
   6   4  15        0.11        4.64      3.60 o 
   0   5  15        1.84        5.90      2.67 o 
   1   5  15       97.08      109.88      3.02 o 
   2   5  15      162.38      164.79      5.62 o 
   3   5  15      104.68      116.65      6.59 o 
   4   5  15       19.38       18.18      2.58 o 
   5   5  15       26.89       29.22      4.08 o 
   6   5  15        4.79        8.56      3.96 o 
   0   6  15       25.05       28.96      2.88 o 
   1   6  15      398.18      398.16     12.15 o 
   2   6  15      295.54      300.41      8.44 o 
   3   6  15      158.66      161.66      4.44 o 
   4   6  15        2.57       -1.26      1.26 o 
   5   6  15        0.08        1.07      2.49 o 
   0   7  15       20.49       18.46      2.04 o 
   1   7  15       64.20       79.44      2.86 o 
   2   7  15      235.92      248.53      5.58 o 
   3   7  15       28.33       30.84      3.34 o 
   4   7  15       31.03       24.63      2.42 o 
   5   7  15        2.96        0.86      2.06 o 
   0   8  15       48.26       49.02      6.48 o 
   1   8  15      116.94      126.36      6.03 o 
   2   8  15        3.49        1.98      1.41 o 
   3   8  15        1.33        2.26      1.31 o 
   4   8  15       53.57       47.85      3.35 o 
   5   8  15        9.74       13.07      2.94 o 
   0   9  15        1.62        1.08      1.35 o 
   1   9  15       10.98        6.71      1.58 o 
   2   9  15      271.90      255.82      6.65 o 
   3   9  15        7.22        7.64      1.61 o 
   4   9  15       30.71       27.38      3.37 o 
   5   9  15        0.06       -2.39      2.39 o 
   0  10  15        0.00        0.82      1.55 o 
   1  10  15       39.91       36.28      2.80 o 
   2  10  15       12.32       11.14      2.21 o 
   3  10  15        5.00        3.97      1.94 o 
   4  10  15        5.99        6.26      1.93 o 
   0  11  15       61.80       68.93      6.66 o 
   1  11  15        6.32        7.23      1.90 o 
   2  11  15       11.84       18.02      2.37 o 
   3  11  15       28.42       33.67      4.60 o 
   4  11  15        1.48       -1.78      1.78 o 
   0  12  15        0.79       -2.18      2.18 o 
   1  12  15        1.88        3.97      1.72 o 
   2  12  15        2.33        5.14      1.97 o 
   3  12  15        8.00        6.54      2.34 o 
   0  13  15        2.36        0.92      2.72 o 
   1  13  15        2.75        2.96      2.09 o 
   2  13  15        3.15        2.38      2.07 o 
   0  14  15       18.85       26.83      5.86 o 
   1  14  15        4.20        2.71      2.68 o 
   0   0  16      380.43      325.40     14.97 o 
   1   0  16      334.49      338.18      7.76 o 
   2   0  16        0.81        0.13      1.37 o 
   3   0  16       44.56       55.48      9.68 o 
   4   0  16       30.65       23.70      6.38 o 
   5   0  16       12.33       14.62      5.46 o 
   6   0  16       10.81       22.53      7.38 o 
   0   1  16       55.46       43.38      2.36 o 
   1   1  16       13.25       16.33      1.28 o 
   2   1  16      102.85      108.53      4.14 o 
   3   1  16       97.07       99.79      5.16 o 
   4   1  16      107.79       99.75     20.18 o 
   5   1  16       39.85       38.11      7.32 o 
   6   1  16        0.78       -1.33      3.38 o 
   0   2  16        1.94        0.58      0.99 o 
   1   2  16      598.78      587.59      9.40 o 
   2   2  16        0.82        0.70      0.77 o 
   3   2  16       44.32       45.30      3.29 o 
   4   2  16      156.13      150.23     14.43 o 
   5   2  16       33.09       36.16      5.32 o 
   6   2  16       10.72       15.33      4.61 o 
   0   3  16       41.61       40.27      1.95 o 
   1   3  16      316.20      325.82      8.28 o 
   2   3  16      374.94      308.79     44.84 o 
   3   3  16      111.07      110.92      6.39 o 
   4   3  16       14.25       16.38      2.77 o 
   5   3  16       11.34       14.22      3.93 o 
   6   3  16        0.84        1.48      3.60 o 
   0   4  16        0.69        0.94      0.61 o 
   1   4  16      182.03      179.69      5.64 o 
   2   4  16       74.10       74.92      3.12 o 
   3   4  16      284.28      279.51     12.26 o 
   4   4  16        6.89        6.23      1.96 o 
   5   4  16       10.79        5.16      3.08 o 
   6   4  16       15.94       15.30      5.61 o 
   0   5  16        0.98        0.30      1.50 o 
   1   5  16       48.23       60.39      2.81 o 
   2   5  16      347.91      349.09      9.94 o 
   3   5  16       20.56       25.76      2.44 o 
   4   5  16       52.67       63.41      4.56 o 
   5   5  16       13.19       17.83      4.46 o 
   6   5  16        1.06        1.24      2.77 o 
   0   6  16       12.16        9.44      1.53 o 
   1   6  16       85.77       75.32      3.60 o 
   2   6  16      114.92      118.99      4.08 o 
   3   6  16      151.72      148.80      5.52 o 
   4   6  16       33.00       28.15      4.20 o 
   5   6  16        0.76       -1.93      2.12 o 
   0   7  16       29.58       29.55      3.33 o 
   1   7  16      209.43      199.23      7.07 o 
   2   7  16      371.02      364.10      7.24 o 
   3   7  16       15.46       14.83      1.84 o 
   4   7  16       16.86       19.97      2.25 o 
   5   7  16       10.62        7.65      2.76 o 
   0   8  16        1.07        2.21      1.29 o 
   1   8  16      203.02      194.42      6.63 o 
   2   8  16       86.23       81.04      3.40 o 
   3   8  16       39.67       40.06      2.65 o 
   4   8  16        8.81        6.60      1.78 o 
   5   8  16        0.82        1.16      2.27 o 
   0   9  16        5.08        4.39      1.62 o 
   1   9  16       13.87       13.74      2.23 o 
   2   9  16       15.85       19.11      2.20 o 
   3   9  16       19.24       21.83      2.18 o 
   4   9  16        4.25        0.08      1.56 o 
   5   9  16        3.94        4.84      3.07 o 
   0  10  16       60.28       66.80      6.44 o 
   1  10  16       69.07       70.07      3.80 o 
   2  10  16       25.47       29.94      2.72 o 
   3  10  16        1.00       -0.04      1.44 o 
   4  10  16        3.33        2.34      1.80 o 
   0  11  16        1.85        4.44      2.88 o 
   1  11  16        6.31        4.23      1.65 o 
   2  11  16       30.32       33.73      2.99 o 
   3  11  16       17.29       19.38      2.84 o 
   4  11  16        0.74       -0.23      2.01 o 
   0  12  16       10.73       12.09      6.36 o 
   1  12  16        4.14        6.09      1.91 o 
   2  12  16        2.87        0.72      1.99 o 
   3  12  16        3.46        4.38      2.25 o 
   0  13  16       19.78       24.26      4.98 o 
   1  13  16        4.77        7.27      2.46 o 
   2  13  16        0.45        0.02      1.88 o 
   0  14  16       20.88       23.17      5.70 o 
   1  14  16        6.52        9.37      2.69 o 
   1   0  17       59.45       63.76      2.56 o 
   2   0  17        4.67        9.43      2.17 o 
   3   0  17       41.73       39.58      4.01 o 
   4   0  17        0.67        1.80      3.24 o 
   5   0  17        6.28        2.46      3.85 o 
   6   0  17       10.35       22.62      7.37 o 
   0   1  17      653.14      631.63     13.45 o 
   1   1  17       28.18       24.92      3.84 o 
   2   1  17      117.05      113.15      3.97 o 
   3   1  17        3.29        2.43      1.65 o 
   4   1  17       34.93       32.87      4.68 o 
   5   1  17       29.42       35.19      5.41 o 
   6   1  17        8.81        9.81      4.38 o 
   0   2  17        1.28       -0.20      0.84 o 
   1   2  17      181.02      166.31      3.98 o 
   2   2  17       25.95       26.16      1.98 o 
   3   2  17      104.40       95.60      4.74 o 
   4   2  17        4.48        4.37      2.51 o 
   5   2  17        3.32        2.00      2.22 o 
   6   2  17        1.39        1.36      3.20 o 
   0   3  17      520.91      527.86      9.83 o 
   1   3  17       10.56       14.37      1.78 o 
   2   3  17      602.05      567.80     20.30 o 
   3   3  17      327.49      315.19      9.87 o 
   4   3  17       11.48        9.84      2.47 o 
   5   3  17        4.34        6.78      3.68 o 
   6   3  17        0.48        0.78      3.21 o 
   0   4  17       59.31       57.80      5.64 o 
   1   4  17       47.72       51.40      2.23 o 
   2   4  17      192.64      203.11     10.64 o 
   3   4  17       63.55       62.26      6.45 o 
   4   4  17       21.95       24.33      2.91 o 
   5   4  17       12.63       13.59      3.71 o 
   6   4  17       13.89       14.79      4.42 o 
   0   5  17      120.07      138.29      8.51 o 
   1   5  17      300.69      317.17      9.23 o 
   2   5  17        6.88        6.52      1.39 o 
   3   5  17      313.05      324.37      8.56 o 
   4   5  17       27.07       22.18      3.55 o 
   5   5  17        8.53        7.97      3.37 o 
   0   6  17       20.13       21.87      2.12 o 
   1   6  17      141.53      138.21      4.58 o 
   2   6  17      141.80      153.57      5.15 o 
   3   6  17       92.26       88.19      4.33 o 
   4   6  17       36.37       39.95      3.62 o 
   5   6  17        9.15        4.21      2.64 o 
   0   7  17       13.41       16.17      2.47 o 
   1   7  17      109.78      119.23      3.57 o 
   2   7  17       84.16       89.00      3.39 o 
   3   7  17       21.93       26.39      2.56 o 
   4   7  17       19.93       21.23      2.94 o 
   5   7  17        3.85        0.99      2.58 o 
   0   8  17      103.12      105.26      7.56 o 
   1   8  17      234.80      222.74      5.87 o 
   2   8  17       17.32       23.64      2.09 o 
   3   8  17       13.69       14.10      1.83 o 
   4   8  17        8.82        6.73      2.24 o 
   5   8  17        0.24       -1.05      2.17 o 
   0   9  17        4.24        9.14      2.97 o 
   1   9  17       29.66       30.53      2.57 o 
   2   9  17       31.57       35.92      2.89 o 
   3   9  17       12.58       13.29      2.00 o 
   4   9  17       18.32       16.65      4.19 o 
   0  10  17        3.61       10.06      8.42 o 
   1  10  17       68.16       62.35      3.62 o 
   2  10  17        4.54        5.02      1.78 o 
   3  10  17       12.87       13.23      2.24 o 
   4  10  17       10.33       13.07      3.83 o 
   0  11  17        4.74       -1.66      2.54 o 
   1  11  17        1.57        0.95      1.74 o 
   2  11  17        8.03        4.35      2.05 o 
   3  11  17        1.42        4.61      2.66 o 
   4  11  17        0.67       -2.58      2.58 o 
   0  12  17        6.17        7.28      3.38 o 
   1  12  17        7.74        9.34      2.58 o 
   2  12  17        4.00        4.81      2.16 o 
   3  12  17       13.66       15.80      2.85 o 
   0  13  17        0.24        4.10      3.43 o 
   1  13  17        7.18        9.24      2.78 o 
   2  13  17        0.67        1.13      2.01 o 
   0  14  17        2.27        3.52      3.99 o 
   0   0  18     2015.33     1986.20     48.01 o 
   1   0  18       98.64      104.19      3.72 o 
   2   0  18       53.89       48.09      7.61 o 
   3   0  18       85.72       73.80      8.65 o 
   4   0  18        5.06        8.59      4.20 o 
   5   0  18        0.14        4.20      4.37 o 
   6   0  18        3.94        0.38      4.87 o 
   0   1  18      342.98      323.66      7.09 o 
   1   1  18       35.32       30.58      5.15 o 
   2   1  18       87.51      107.68      3.61 o 
   3   1  18      184.86      161.99      6.27 o 
   4   1  18        3.33        0.85      3.96 o 
   5   1  18        6.50        1.58      3.04 o 
   6   1  18        3.34        4.22      5.40 o 
   0   2  18      118.23      123.74      6.95 o 
   1   2  18      153.40      127.96     14.59 o 
   2   2  18      326.43      300.43      8.19 o 
   3   2  18      128.29      134.00      5.75 o 
   4   2  18       12.34        9.85      2.67 o 
   5   2  18        1.04        3.31      2.22 o 
   6   2  18       11.16       16.97      4.76 o 
   0   3  18       34.74       30.28      2.91 o 
   1   3  18      255.51      259.59      5.71 o 
   2   3  18      438.88      436.81     13.28 o 
   3   3  18       82.32       69.90      4.23 o 
   4   3  18       88.21       93.18     13.93 o 
   5   3  18        8.36       15.11      4.02 o 
   6   3  18        3.29       -3.02      7.04 o 
   0   4  18      381.13      403.07     16.52 o 
   1   4  18       16.68       16.58      1.47 o 
   2   4  18      211.49      204.95      6.47 o 
   3   4  18      172.14      169.76      5.96 o 
   4   4  18       31.62       34.55      3.44 o 
   5   4  18       11.42        8.34      4.75 o 
   6   4  18        4.89        7.39      3.84 o 
   0   5  18      296.63      364.03     15.93 o 
   1   5  18      193.37      204.18      4.61 o 
   2   5  18      271.62      273.23     10.10 o 
   3   5  18       52.54       56.31      4.01 o 
   4   5  18       71.26       65.45      4.50 o 
   5   5  18        2.10        3.86      3.15 o 
   0   6  18       83.03       98.34      4.04 o 
   1   6  18       83.93       89.12      3.61 o 
   2   6  18       91.36      106.82      3.56 o 
   3   6  18       27.14       24.97      2.55 o 
   4   6  18        1.22        1.26      1.61 o 
   5   6  18       17.35       17.45      3.36 o 
   0   7  18      224.43      237.29     10.17 o 
   1   7  18       10.98       13.56      1.55 o 
   2   7  18        7.21        5.34      1.36 o 
   3   7  18        0.63        1.26      1.28 o 
   4   7  18       19.64       17.14      2.84 o 
   5   7  18        1.12        0.07      2.33 o 
   0   8  18       99.16      109.32     14.67 o 
   1   8  18       61.51       58.84      3.28 o 
   2   8  18        5.30        4.03      1.56 o 
   3   8  18       14.67       13.66      1.85 o 
   4   8  18       62.34       49.63      4.15 o 
   5   8  18        8.29       10.81      3.11 o 
   0   9  18       48.74       63.44     13.98 o 
   1   9  18       69.93       81.28      5.21 o 
   2   9  18       34.87       35.80      3.77 o 
   3   9  18        5.66        2.17      1.59 o 
   4   9  18       15.50       14.30      2.89 o 
   0  10  18        0.92       -0.05      2.43 o 
   1  10  18        8.66        8.45      1.78 o 
   2  10  18       13.14        9.20      2.08 o 
   3  10  18        5.44        7.21      1.87 o 
   4  10  18        9.06       10.53      2.62 o 
   0  11  18        0.03        0.93      3.40 o 
   1  11  18        4.31        2.75      2.15 o 
   2  11  18        5.20        2.37      1.74 o 
   3  11  18       14.52       15.93      3.68 o 
   0  12  18        1.36        6.59      3.52 o 
   1  12  18        0.12        0.17      2.10 o 
   2  12  18        1.93       -0.50      1.76 o 
   3  12  18        7.74        4.49      2.69 o 
   0  13  18       22.00       28.00      5.34 o 
   1  13  18       31.96       45.54      4.64 o 
   2  13  18       10.38        7.60      3.04 o 
   1   0  19      325.54      292.32      9.90 o 
   2   0  19        0.01       -0.64      1.54 o 
   3   0  19       75.03       56.22      7.74 o 
   4   0  19       37.80       23.27      5.77 o 
   5   0  19       14.67       16.35      5.81 o 
   6   0  19        4.27        2.27      4.34 o 
   0   1  19       10.64       12.66      1.63 o 
   1   1  19      237.42      181.12     28.45 o 
   2   1  19      350.02      347.04      7.58 o 
   3   1  19       75.35       70.15      4.71 o 
   4   1  19       17.87       16.90      3.55 o 
   5   1  19        3.19        3.94      3.84 o 
   6   1  19        8.68       14.86      4.60 o 
   0   2  19       13.75       11.15      1.51 o 
   1   2  19      200.62      167.32     22.76 o 
   2   2  19      194.60      181.14      4.95 o 
   3   2  19      117.11      113.23      5.00 o 
   4   2  19        2.05        1.60      2.00 o 
   5   2  19        4.12        3.60      2.45 o 
   6   2  19       11.31       24.62      5.27 o 
   0   3  19       90.79       81.51      2.72 o 
   1   3  19       17.98       18.70      1.47 o 
   2   3  19       33.18       32.44      2.26 o 
   3   3  19      175.83      166.23      5.83 o 
   4   3  19        8.86        6.18      2.51 o 
   5   3  19       12.35       15.29      4.05 o 
   6   3  19        0.75        4.20      3.59 o 
   0   4  19        1.64        1.55      0.71 o 
   1   4  19        4.37        6.97      1.13 o 
   2   4  19      299.72      291.85     14.66 o 
   3   4  19        4.64       -0.29      1.62 o 
   4   4  19       43.10       44.83      3.91 o 
   5   4  19        2.58        3.05      2.70 o 
   0   5  19        9.99        8.30      2.24 o 
   1   5  19       42.80       40.10      2.51 o 
   2   5  19       98.34       94.43      3.47 o 
   3   5  19       34.16       36.26      4.28 o 
   4   5  19      126.87      137.04      6.13 o 
   5   5  19       38.61       45.67     17.26 o 
   0   6  19      292.76      327.10     21.85 o 
   1   6  19       69.11       83.14      4.07 o 
   2   6  19       16.47       19.16      1.83 o 
   3   6  19       34.81       31.30      2.79 o 
   4   6  19        4.90        3.49      1.67 o 
   5   6  19       11.02       15.36      4.53 o 
   0   7  19       42.98       44.93      4.96 o 
   1   7  19       59.29       56.22      2.74 o 
   2   7  19       62.83       53.55      2.85 o 
   3   7  19       46.00       50.99      3.07 o 
   4   7  19       34.93       29.38      3.31 o 
   5   7  19        9.34        9.83      3.08 o 
   0   8  19       10.46       18.94      4.15 o 
   1   8  19       31.07       26.60      2.38 o 
   2   8  19       17.98       16.57      1.86 o 
   3   8  19        6.25        5.21      1.51 o 
   4   8  19       10.06       10.39      2.50 o 
   5   8  19       10.15        7.97      3.06 o 
   0   9  19       11.61       10.65      3.32 o 
   1   9  19       80.30       84.21      3.98 o 
   2   9  19       17.42       17.39      1.96 o 
   3   9  19       11.49       12.22      2.37 o 
   4   9  19        6.93        3.34      3.10 o 
   0  10  19        8.28       13.33      3.89 o 
   1  10  19       14.16       14.84      2.74 o 
   2  10  19       17.39       20.49      2.43 o 
   3  10  19        6.53        5.93      1.84 o 
   4  10  19        9.23        7.90      2.69 o 
   0  11  19       16.88       12.17      3.99 o 
   1  11  19        9.88       12.04      2.70 o 
   2  11  19       10.98        9.18      2.06 o 
   3  11  19        9.08        6.78      2.26 o 
   0  12  19       14.78       27.80      5.22 o 
   1  12  19        8.96        3.96      2.46 o 
   2  12  19       16.36       19.52      4.17 o 
   0  13  19        3.08       -2.45      4.18 o 
   1  13  19        4.35        1.78      2.29 o 
   0   0  20      804.74      731.06     19.67 o 
   1   0  20        2.45        1.04      1.15 o 
   2   0  20       58.25       60.51      5.25 o 
   3   0  20        8.67        6.64      3.74 o 
   4   0  20       25.06       27.26      6.25 o 
   5   0  20        2.85        3.58      4.45 o 
   6   0  20        1.14        7.11      5.37 o 
   0   1  20        4.88        3.70      1.06 o 
   1   1  20       76.40       59.08      9.67 o 
   2   1  20       56.06       44.62      2.78 o 
   3   1  20       66.15       66.59      4.62 o 
   4   1  20        1.27       -1.71      2.57 o 
   5   1  20       14.63       18.49      3.54 o 
   6   1  20       10.85       17.05      4.62 o 
   0   2  20       10.06       11.10      1.53 o 
   1   2  20      195.99      153.67     23.69 o 
   2   2  20      243.64      225.12      5.75 o 
   3   2  20       25.32       28.96      3.67 o 
   4   2  20       11.27        5.91      3.46 o 
   5   2  20        6.84       10.48      2.84 o 
   6   2  20        6.09        4.11      3.79 o 
   0   3  20       23.02       25.76      2.09 o 
   1   3  20      168.65      160.44      3.94 o 
   2   3  20      100.14       93.77      3.75 o 
   3   3  20       22.07       19.43      2.59 o 
   4   3  20       57.56       62.81      8.21 o 
   5   3  20       11.68       11.76      3.81 o 
   0   4  20        0.17       -1.31      1.31 o 
   1   4  20       79.43       77.27      2.92 o 
   2   4  20       65.61       72.05      3.28 o 
   3   4  20      116.83       98.16      5.17 o 
   4   4  20       66.30       67.30      5.32 o 
   5   4  20       19.08       12.28      3.74 o 
   0   5  20        3.14        2.11      2.33 o 
   1   5  20       92.57       92.26      3.09 o 
   2   5  20       79.42       86.94      4.38 o 
   3   5  20       21.45       24.59      3.38 o 
   4   5  20       13.95        9.73      2.40 o 
   5   5  20        3.40        1.77      2.89 o 
   0   6  20      158.08      144.76      7.43 o 
   1   6  20       28.13       23.88      1.89 o 
   2   6  20       21.17       23.45      2.01 o 
   3   6  20       19.33       16.79      2.31 o 
   4   6  20       16.71       20.25      2.58 o 
   5   6  20        2.70        3.41      2.55 o 
   0   7  20       89.16       85.06      6.75 o 
   1   7  20       90.41       99.25      3.93 o 
   2   7  20       10.81       10.41      1.58 o 
   3   7  20        2.84        3.88      1.64 o 
   4   7  20       11.36       16.08      2.72 o 
   5   7  20        6.74       -0.44      3.30 o 
   0   8  20       19.31       28.75      6.88 o 
   1   8  20       93.07      108.13      5.38 o 
   2   8  20        0.59        0.26      1.24 o 
   3   8  20        0.56        0.55      1.59 o 
   4   8  20        0.69       -0.74      1.82 o 
   0   9  20        0.47       -0.89      2.41 o 
   1   9  20        9.14        8.09      2.17 o 
   2   9  20       11.08       13.06      2.53 o 
   3   9  20       25.49       28.80      2.43 o 
   4   9  20        0.67        1.54      2.09 o 
   0  10  20       99.14       89.96      8.87 o 
   1  10  20       24.91       22.75      3.13 o 
   2  10  20        0.76        4.56      1.79 o 
   3  10  20        5.60        5.58      1.65 o 
   4  10  20       15.70       15.68      3.13 o 
   0  11  20        3.79        2.71      4.44 o 
   1  11  20        8.05        5.11      2.40 o 
   2  11  20        7.89        7.48      2.46 o 
   3  11  20        6.71        3.44      2.01 o 
   0  12  20        0.35        2.99      3.38 o 
   1  12  20        1.82        3.03      2.34 o 
   2  12  20        2.85       -0.39      2.17 o 
   0  13  20        3.32        6.21      3.84 o 
   1  13  20        0.84        2.69      2.45 o 
   1   0  21      147.25      152.05      5.69 o 
   2   0  21        0.50        0.90      1.82 o 
   3   0  21      126.20      129.63     10.06 o 
   4   0  21        6.00        9.32      4.49 o 
   5   0  21       17.48       20.40      6.47 o 
   0   1  21      416.39      403.21      8.66 o 
   1   1  21      321.33      259.10     47.16 o 
   2   1  21      583.18      556.85     10.95 o 
   3   1  21       18.71       17.45      2.33 o 
   4   1  21        2.92        2.11      2.89 o 
   5   1  21        1.20        2.09      2.51 o 
   0   2  21        4.38        7.54      2.44 o 
   1   2  21      113.94      119.52      3.50 o 
   2   2  21       60.92       58.15      3.25 o 
   3   2  21        2.31        0.95      1.50 o 
   4   2  21       54.07       64.83      5.29 o 
   5   2  21       23.62       22.14      3.79 o 
   0   3  21       18.29       18.55      4.41 o 
   1   3  21      129.21      129.27      3.51 o 
   2   3  21       23.85       21.12      2.38 o 
   3   3  21        1.16        2.05      1.64 o 
   4   3  21       94.20      108.12      6.78 o 
   5   3  21        0.83        4.38      2.56 o 
   0   4  21       31.58       34.79      3.84 o 
   1   4  21       20.97       20.10      1.64 o 
   2   4  21      178.68      169.80      6.25 o 
   3   4  21        0.85        2.21      1.72 o 
   4   4  21        0.83        0.07      2.04 o 
   5   4  21        4.70        6.45      3.22 o 
   0   5  21        3.05        7.81      2.66 o 
   1   5  21       93.45       97.06      3.22 o 
   2   5  21      140.59      152.44      6.67 o 
   3   5  21       23.76       20.73      4.07 o 
   4   5  21        4.57        1.31      1.94 o 
   5   5  21        1.56       -2.43      2.43 o 
   0   6  21      368.58      348.76     12.94 o 
   1   6  21       25.60       26.71      2.23 o 
   2   6  21        3.08        0.62      1.48 o 
   3   6  21       11.43       12.63      2.06 o 
   4   6  21        0.60       -0.20      1.67 o 
   5   6  21       14.01        8.72      4.18 o 
   0   7  21       23.36       25.94      4.13 o 
   1   7  21        4.82        3.66      1.44 o 
   2   7  21        4.36        3.91      1.33 o 
   3   7  21       13.32       10.20      2.03 o 
   4   7  21       31.41       36.61      3.68 o 
   5   7  21        8.30        6.58      2.89 o 
   0   8  21       28.73       32.28      4.83 o 
   1   8  21       78.33       77.59      6.46 o 
   2   8  21        1.49        2.61      1.35 o 
   3   8  21        1.81        2.54      1.71 o 
   4   8  21       14.08        8.44      2.71 o 
   0   9  21       31.93       38.61      8.75 o 
   1   9  21       82.01       88.98      5.95 o 
   2   9  21       13.01       17.53      2.89 o 
   3   9  21       16.74       29.22      2.99 o 
   4   9  21        1.90        3.49      2.36 o 
   0  10  21      134.53      154.26     18.69 o 
   1  10  21       14.26       13.45      2.67 o 
   2  10  21       10.70       10.16      2.50 o 
   3  10  21       10.57       10.34      2.34 o 
   0  11  21       37.99       49.48      6.53 o 
   1  11  21       18.15       30.66      6.70 o 
   2  11  21        1.39        1.27      2.31 o 
   3  11  21        7.26        6.36      2.98 o 
   0  12  21       37.21       47.94      6.77 o 
   1  12  21        8.97        7.75      3.69 o 
   2  12  21        9.63        4.88      2.64 o 
   0  13  21        1.23        2.50      3.71 o 
   0   0  22      322.56      328.26     10.58 o 
   1   0  22      168.51      158.44      5.96 o 
   2   0  22        4.35        1.48      3.75 o 
   3   0  22       26.18       32.06      6.11 o 
   4   0  22        0.01       -2.61      3.89 o 
   5   0  22        1.45       -3.64      3.64 o 
   0   1  22      155.95      146.03      5.40 o 
   1   1  22      211.62      203.10      6.84 o 
   2   1  22      347.31      339.92      7.73 o 
   3   1  22       19.00       18.35      2.48 o 
   4   1  22       10.82       14.02      3.02 o 
   5   1  22       10.05       14.65      3.70 o 
   0   2  22        6.18        2.92      1.79 o 
   1   2  22      132.42      127.51      4.06 o 
   2   2  22       15.64       14.72      1.85 o 
   3   2  22        9.60        7.07      1.92 o 
   4   2  22        2.95        2.39      2.16 o 
   5   2  22        6.31        9.02      3.88 o 
   0   3  22        3.20        6.76      2.03 o 
   1   3  22        4.95        4.55      1.13 o 
   2   3  22      148.43      127.86      5.01 o 
   3   3  22      183.25      179.59      6.31 o 
   4   3  22       12.88        8.81      2.85 o 
   5   3  22        8.98        5.55      2.69 o 
   0   4  22      107.91      115.81     10.00 o 
   1   4  22        5.78        7.74      1.24 o 
   2   4  22       62.13       67.05      4.06 o 
   3   4  22        9.35        6.41      1.95 o 
   4   4  22       23.23       20.24      3.51 o 
   5   4  22       18.97       19.40      4.78 o 
   0   5  22        8.92        2.89      3.79 o 
   1   5  22      150.36      152.10      5.41 o 
   2   5  22       32.62       27.01      2.47 o 
   3   5  22       76.14       63.80      5.09 o 
   4   5  22       22.64       18.49      2.93 o 
   5   5  22        4.82        5.29      4.52 o 
   0   6  22       27.47       19.32      3.59 o 
   1   6  22       81.73       78.26      4.49 o 
   2   6  22       10.22        8.81      1.77 o 
   3   6  22       38.07       42.85      3.23 o 
   4   6  22        4.00        5.49      1.97 o 
   5   6  22       11.27       15.06      3.40 o 
   0   7  22       22.39       31.09      4.38 o 
   1   7  22       34.86       39.79      3.54 o 
   2   7  22       15.68       14.24      1.82 o 
   3   7  22        4.94        7.04      1.91 o 
   4   7  22        3.01        6.25      2.21 o 
   0   8  22        0.13       -1.52      2.36 o 
   1   8  22        2.52        2.20      1.75 o 
   2   8  22        5.11        2.91      1.34 o 
   3   8  22       13.73       15.40      2.44 o 
   4   8  22       19.43       30.09      3.52 o 
   0   9  22       39.85       44.91      5.82 o 
   1   9  22       92.69       92.70      7.74 o 
   2   9  22       11.17        9.19      3.31 o 
   3   9  22        7.64        8.07      2.09 o 
   4   9  22       22.97       17.70      3.10 o 
   0  10  22        5.04       12.69      4.16 o 
   1  10  22        6.78        6.99      2.36 o 
   2  10  22        5.21        2.37      2.06 o 
   3  10  22       14.47       12.34      2.51 o 
   0  11  22        5.31       12.27      4.15 o 
   1  11  22        7.60       11.87      2.85 o 
   2  11  22        3.01        0.61      2.59 o 
   3  11  22       25.93       21.64      6.07 o 
   0  12  22        4.61        4.18      3.54 o 
   1  12  22        5.04        7.13      2.69 o 
   2  12  22        6.64        7.51      2.79 o 
   1   0  23      267.87      251.97     10.95 o 
   2   0  23      158.35      152.25      7.34 o 
   3   0  23       68.64       79.15      9.13 o 
   4   0  23        3.37        0.60      3.86 o 
   5   0  23        0.28       -1.70      4.19 o 
   0   1  23       36.78       32.68      2.96 o 
   1   1  23       44.04       43.57      3.43 o 
   2   1  23       54.28       56.03      3.23 o 
   3   1  23       13.78       14.41      2.86 o 
   4   1  23        0.13       -0.56      2.31 o 
   5   1  23       11.74       10.20      3.20 o 
   0   2  23        0.54       -0.21      1.30 o 
   1   2  23      372.04      360.69      7.86 o 
   2   2  23       75.60       74.54      3.60 o 
   3   2  23       18.39       21.57      3.09 o 
   4   2  23       32.86       32.88      4.05 o 
   5   2  23       13.30       10.28      3.07 o 
   0   3  23       10.49        7.25      2.19 o 
   1   3  23      137.38      134.34      4.26 o 
   2   3  23        1.82        1.71      1.49 o 
   3   3  23       10.21       13.14      2.38 o 
   4   3  23        3.53        6.08      2.53 o 
   5   3  23       41.83       47.47      5.07 o 
   0   4  23        7.56        6.65      2.36 o 
   1   4  23       20.77       21.35      1.80 o 
   2   4  23       13.17       12.11      2.12 o 
   3   4  23        8.92        7.52      2.14 o 
   4   4  23       30.47       28.67      4.39 o 
   5   4  23       11.67       14.67      4.93 o 
   0   5  23        0.08        0.29      1.68 o 
   1   5  23      166.50      165.43      8.52 o 
   2   5  23        6.40        7.59      1.69 o 
   3   5  23       28.25       34.25      3.42 o 
   4   5  23        8.72       14.14      4.27 o 
   5   5  23        7.62        1.03      3.05 o 
   0   6  23       50.08       50.78      5.25 o 
   1   6  23       12.42        9.80      2.08 o 
   2   6  23       10.78        5.80      1.65 o 
   3   6  23        2.39        2.28      1.63 o 
   4   6  23        9.91       11.91      2.39 o 
   5   6  23        0.47       -2.30      2.49 o 
   0   7  23        1.75        0.81      2.30 o 
   1   7  23        2.91        3.45      1.81 o 
   2   7  23        6.53        8.57      1.84 o 
   3   7  23        1.04        2.31      1.68 o 
   4   7  23        5.50        4.54      2.03 o 
   0   8  23        4.92       11.64      3.49 o 
   1   8  23        9.95       11.81      3.11 o 
   2   8  23       12.39       16.05      3.57 o 
   3   8  23       13.44       13.31      2.30 o 
   4   8  23        0.03       -0.55      2.40 o 
   0   9  23      139.47      145.91     10.09 o 
   1   9  23        2.21        3.30      2.08 o 
   2   9  23        6.06        7.10      3.28 o 
   3   9  23        1.94        0.55      1.80 o 
   4   9  23       10.80       10.69      2.87 o 
   0  10  23       37.09       54.99      6.69 o 
   1  10  23       10.82       11.90      2.76 o 
   2  10  23        4.53        7.09      2.45 o 
   3  10  23        8.85        7.77      2.11 o 
   0  11  23      145.13      157.29     10.48 o 
   1  11  23       32.13       36.76      4.14 o 
   2  11  23        2.56        6.21      4.36 o 
   0  12  23        0.93        1.69      4.71 o 
   1  12  23        0.98        5.59      2.56 o 
   0   0  24      147.72      137.06     10.76 o 
   1   0  24      408.75      379.02     10.71 o 
   2   0  24       13.40       14.03      3.20 o 
   3   0  24       25.27       22.50      5.74 o 
   4   0  24       11.07        4.79      4.13 o 
   5   0  24        9.17       10.27      5.52 o 
   0   1  24      231.17      235.68     10.28 o 
   1   1  24      150.78      148.42      4.20 o 
   2   1  24      128.07      120.51      4.95 o 
   3   1  24      112.64      129.72      6.76 o 
   4   1  24        3.67        3.20      2.49 o 
   5   1  24       22.49       29.37      9.13 o 
   0   2  24        6.47        6.46      2.17 o 
   1   2  24       25.70       25.37      2.18 o 
   2   2  24      130.57      142.08      4.65 o 
   3   2  24       73.53       68.25      4.45 o 
   4   2  24       17.03       15.67      3.07 o 
   5   2  24        8.00        2.51      4.44 o 
   0   3  24       24.21       29.64      3.58 o 
   1   3  24       37.29       34.90      3.90 o 
   2   3  24        7.11        4.74      1.68 o 
   3   3  24       25.29       21.99      3.93 o 
   4   3  24        1.08        1.47      2.30 o 
   5   3  24        1.58        3.29      2.59 o 
   0   4  24        0.06       -1.77      1.77 o 
   1   4  24       27.10       22.15      2.60 o 
   2   4  24        3.89        1.25      1.57 o 
   3   4  24        7.37        4.08      1.94 o 
   4   4  24       15.66       28.51      5.42 o 
   5   4  24        7.55        3.40      3.46 o 
   0   5  24       23.73       18.43      3.15 o 
   1   5  24       86.16       85.66      4.91 o 
   2   5  24       10.21       10.43      1.91 o 
   3   5  24       25.80       19.01      2.72 o 
   4   5  24        0.82       -0.52      2.47 o 
   5   5  24        6.01       11.19      3.81 o 
   0   6  24       15.35       19.82      3.68 o 
   1   6  24       12.52       10.90      2.66 o 
   2   6  24       25.17       30.63      2.67 o 
   3   6  24       12.93       11.04      2.19 o 
   4   6  24        7.28        6.10      2.08 o 
   0   7  24        2.43       -1.14      4.78 o 
   1   7  24       20.15       18.37      2.71 o 
   2   7  24       39.72       34.92      4.32 o 
   3   7  24       10.19       12.53      2.23 o 
   4   7  24       16.28       15.37      2.65 o 
   0   8  24        0.00       -1.19      2.41 o 
   1   8  24        6.48        4.89      2.13 o 
   2   8  24        0.08        1.76      2.46 o 
   3   8  24       14.11       16.91      2.56 o 
   4   8  24        4.11        3.44      2.38 o 
   0   9  24        1.75       -0.07      2.73 o 
   1   9  24        6.36        8.59      2.84 o 
   2   9  24        9.95        9.45      3.51 o 
   3   9  24        1.68        3.60      2.02 o 
   0  10  24       54.92       66.38      7.41 o 
   1  10  24       12.57       21.19      5.94 o 
   2  10  24        0.50        1.23      2.86 o 
   3  10  24        2.24        0.10      2.86 o 
   0  11  24        0.86        1.63      3.38 o 
   1  11  24        3.96        6.34      4.42 o 
   2  11  24        1.89        1.90      3.04 o 
   0  12  24       29.67       17.95      4.96 o 
   1  12  24       29.22       27.86      4.04 o 
   1   0  25       11.13       14.21      2.86 o 
   2   0  25       21.42       23.33      3.06 o 
   3   0  25        7.89       11.07      4.54 o 
   4   0  25        2.79        5.19      4.69 o 
   5   0  25       13.60       14.72      4.57 o 
   0   1  25        0.19        6.07      3.21 o 
   1   1  25      241.76      230.42      5.52 o 
   2   1  25       71.04       73.45      4.18 o 
   3   1  25       30.27       24.43      5.26 o 
   4   1  25       36.61       48.78      4.92 o 
   5   1  25        4.46        6.53      3.11 o 
   0   2  25       14.62       13.04      3.21 o 
   1   2  25       19.54       20.35      4.41 o 
   2   2  25        8.36        5.46      1.58 o 
   3   2  25       36.95       37.28      3.45 o 
   4   2  25       31.91       36.79      4.28 o 
   5   2  25        5.89        7.60      3.04 o 
   0   3  25        0.15       -0.33      1.69 o 
   1   3  25        8.35        7.81      1.81 o 
   2   3  25       38.50       40.43      3.34 o 
   3   3  25       33.47       36.16      3.65 o 
   4   3  25        4.05        5.01      2.50 o 
   5   3  25        0.58        2.31      2.63 o 
   0   4  25      111.94      102.94      7.82 o 
   1   4  25       19.87       18.30      2.47 o 
   2   4  25       56.39       58.54      4.00 o 
   3   4  25        4.00        1.06      2.35 o 
   4   4  25       30.89       36.23      6.86 o 
   5   4  25        0.81        2.50      3.37 o 
   0   5  25       23.98       23.41      3.81 o 
   1   5  25       11.34       13.17      2.31 o 
   2   5  25        0.60        0.12      1.35 o 
   3   5  25        2.15        0.72      1.78 o 
   4   5  25       22.05       26.27      3.80 o 
   0   6  25       18.52       13.82      3.15 o 
   1   6  25        2.90        0.72      2.36 o 
   2   6  25        1.19       -1.86      1.86 o 
   3   6  25       16.41       19.50      2.51 o 
   4   6  25        0.00        0.70      1.84 o 
   0   7  25       20.38       23.25      4.06 o 
   1   7  25       27.43       30.58      3.25 o 
   2   7  25       30.89       38.90      6.25 o 
   3   7  25       37.71       56.24      3.88 o 
   4   7  25        5.27        6.24      2.16 o 
   0   8  25        1.14        0.06      2.88 o 
   1   8  25       36.21       46.38      4.10 o 
   2   8  25        1.15        1.67      3.83 o 
   3   8  25       12.99       11.26      2.34 o 
   4   8  25        6.08        6.80      2.52 o 
   0   9  25       28.50       37.78      5.74 o 
   1   9  25        3.92        5.83      2.33 o 
   2   9  25        3.20        1.91      2.98 o 
   3   9  25        6.80        0.59      2.93 o 
   0  10  25       16.58       35.51      5.77 o 
   1  10  25       13.34       13.65      3.02 o 
   2  10  25        3.24        2.27      2.87 o 
   3  10  25        2.96        3.33      3.36 o 
   0  11  25        7.45        7.64      4.02 o 
   1  11  25       10.67       10.39      3.01 o 
   2  11  25       24.68       27.75      5.03 o 
   0   0  26      755.02      800.87     35.48 o 
   1   0  26       15.64       16.32      2.55 o 
   2   0  26       55.97       56.87      4.73 o 
   3   0  26        0.03        0.31      2.69 o 
   4   0  26        2.65        2.99      4.39 o 
   5   0  26       25.95       26.46      5.50 o 
   0   1  26      663.98      632.81     34.69 o 
   1   1  26       44.52       41.90      2.96 o 
   2   1  26       35.58       39.26      3.15 o 
   3   1  26       18.55       19.63      3.36 o 
   4   1  26       13.35       16.88      3.51 o 
   5   1  26       13.29        6.56      4.14 o 
   0   2  26      547.06      556.40     36.31 o 
   1   2  26       15.85       17.33      2.39 o 
   2   2  26       10.37       13.85      2.21 o 
   3   2  26       12.97        9.01      2.61 o 
   4   2  26        5.93       12.20      3.02 o 
   5   2  26       57.79       68.99      6.21 o 
   0   3  26       12.84        8.34      4.49 o 
   1   3  26       32.27       25.04      2.76 o 
   2   3  26       32.13       29.63      2.98 o 
   3   3  26       10.31        7.56      2.11 o 
   4   3  26       34.47       37.18      4.38 o 
   5   3  26        3.44        1.84      2.68 o 
   0   4  26       88.36       79.06      6.14 o 
   1   4  26        8.31       10.21      2.05 o 
   2   4  26       45.17       44.36      3.54 o 
   3   4  26       30.86       28.71      4.15 o 
   4   4  26       21.33       24.77      3.84 o 
   0   5  26        7.65       10.83      2.95 o 
   1   5  26       22.26       21.42      2.76 o 
   2   5  26        5.33        3.80      2.22 o 
   3   5  26        4.34        1.16      1.66 o 
   4   5  26       20.58       29.59      5.02 o 
   0   6  26       44.23       43.01      5.06 o 
   1   6  26        5.79        4.66      2.35 o 
   2   6  26       10.62       13.35      3.07 o 
   3   6  26       11.19       15.35      2.42 o 
   4   6  26        4.14        8.28      2.53 o 
   0   7  26        2.18       -0.45      2.43 o 
   1   7  26       18.72       13.98      3.04 o 
   2   7  26       15.28       12.96      5.88 o 
   3   7  26        4.96        5.26      2.21 o 
   4   7  26        0.96        0.73      1.97 o 
   0   8  26        2.17        1.35      3.40 o 
   1   8  26        0.50        1.95      3.28 o 
   2   8  26        2.65        4.02      2.69 o 
   3   8  26        3.16        2.49      2.91 o 
   0   9  26        0.00        0.29      3.17 o 
   1   9  26       25.12       39.76      4.05 o 
   2   9  26        3.04        4.15      3.06 o 
   3   9  26        5.31        1.30      3.03 o 
   0  10  26        2.36        3.74      3.84 o 
   1  10  26        6.38        3.45      3.11 o 
   2  10  26        7.59       16.09      4.16 o 
   0  11  26        4.94        5.49      6.23 o 
   1  11  26       42.17       55.01      4.98 o 
   1   0  27       73.62       70.15      6.36 o 
   2   0  27       40.64       43.01      4.01 o 
   3   0  27       20.80       19.28      4.16 o 
   4   0  27       21.66       22.03      4.68 o 
   5   0  27       19.67       28.26      8.38 o 
   0   1  27      126.35      105.10      7.97 o 
   1   1  27       76.07       78.05      4.06 o 
   2   1  27       50.82       50.00      3.01 o 
   3   1  27       42.66       49.76      5.75 o 
   4   1  27       21.06       17.70      3.49 o 
   5   1  27        9.54        3.89      3.44 o 
   0   2  27       29.12       33.77      5.91 o 
   1   2  27        1.26        0.80      1.27 o 
   2   2  27       31.61       24.53      4.07 o 
   3   2  27       12.33       15.71      3.05 o 
   4   2  27        6.52        5.44      2.57 o 
   5   2  27        5.50       11.45      3.30 o 
   0   3  27        7.90        3.64      2.55 o 
   1   3  27       74.56       74.83      4.50 o 
   2   3  27       71.68       63.91      5.08 o 
   3   3  27        1.89        1.29      1.67 o 
   4   3  27       21.13       19.46      3.44 o 
   0   4  27        0.12       -2.02      3.27 o 
   1   4  27       39.08       39.22      3.45 o 
   2   4  27       13.69        9.17      2.90 o 
   3   4  27        7.62        7.21      2.21 o 
   4   4  27        6.70        6.87      2.63 o 
   0   5  27        0.52       -2.20      2.49 o 
   1   5  27       15.38       15.52      2.45 o 
   2   5  27       32.67       24.13      3.56 o 
   3   5  27        0.86       -1.38      1.54 o 
   4   5  27        5.87        6.83      2.73 o 
   0   6  27        1.82        0.77      2.29 o 
   1   6  27        0.23       -0.98      1.81 o 
   2   6  27       17.77       19.70      3.52 o 
   3   6  27       16.72       20.84      3.82 o 
   4   6  27        8.81        8.55      2.58 o 
   0   7  27        3.86        3.30      2.83 o 
   1   7  27        0.58        1.22      2.42 o 
   2   7  27        0.69       -2.12      2.12 o 
   3   7  27        0.21        0.71      2.63 o 
   4   7  27        3.46        5.86      2.24 o 
   0   8  27       10.26       11.34      3.58 o 
   1   8  27        1.13        0.59      2.43 o 
   2   8  27       14.70       20.27      4.05 o 
   3   8  27        0.22       -0.09      2.72 o 
   0   9  27        3.31        0.99      2.98 o 
   1   9  27       14.00       23.48      5.39 o 
   2   9  27       10.95       10.06      3.64 o 
   3   9  27       11.62       16.12      4.04 o 
   0  10  27       26.75       41.06      6.08 o 
   1  10  27        2.34        1.70      3.08 o 
   2  10  27        1.46       -0.13      2.82 o 
   0  11  27        8.13        5.61      4.00 o 
   1  11  27        0.22        0.32      3.20 o 
   0   0  28        6.33        5.14      3.98 o 
   1   0  28      226.06      189.27     14.61 o 
   2   0  28        0.01        1.20      1.82 o 
   3   0  28       14.09       21.93      4.31 o 
   4   0  28        3.13       -0.49      2.91 o 
   0   1  28       56.69       50.94      5.66 o 
   1   1  28       68.01       65.13      4.45 o 
   2   1  28        0.82        1.12      1.29 o 
   3   1  28       70.71       94.50      6.32 o 
   4   1  28        2.34        1.74      3.67 o 
   0   2  28        1.98        3.80      2.73 o 
   1   2  28       93.59       86.46      5.24 o 
   2   2  28       18.13       19.35      3.26 o 
   3   2  28       14.14       16.37      3.94 o 
   4   2  28        0.17        1.93      2.46 o 
   0   3  28       31.60       34.57      7.75 o 
   1   3  28       48.19       48.29      4.40 o 
   2   3  28       34.31       32.31      3.81 o 
   3   3  28       11.85       18.10      2.79 o 
   4   3  28        1.78        2.69      2.60 o 
   0   4  28       35.14       36.72      7.69 o 
   1   4  28       22.48       24.01      2.88 o 
   2   4  28        1.37        1.15      2.02 o 
   3   4  28        6.04        8.10      3.08 o 
   4   4  28        0.05       -1.73      2.29 o 
   0   5  28        6.01        9.04      5.13 o 
   1   5  28        8.91        4.47      2.31 o 
   2   5  28       11.24       11.87      3.01 o 
   3   5  28       10.17       14.04      3.30 o 
   4   5  28        0.84        4.20      2.24 o 
   0   6  28        5.39       -3.33      3.33 o 
   1   6  28       18.61       19.24      3.91 o 
   2   6  28        6.58       10.58      3.56 o 
   3   6  28        3.82        1.90      2.46 o 
   4   6  28        3.57        1.88      2.18 o 
   0   7  28        0.06       -0.76      2.31 o 
   1   7  28        1.47        0.45      2.92 o 
   2   7  28        4.66        4.51      2.67 o 
   3   7  28       14.95       21.74      4.15 o 
   0   8  28        0.14       -1.06      2.56 o 
   1   8  28        4.70        2.16      2.83 o 
   2   8  28        0.50       -2.33      2.33 o 
   3   8  28        2.96        7.06      3.36 o 
   0   9  28        2.59        3.07      3.14 o 
   1   9  28        4.50        2.21      2.82 o 
   2   9  28        3.41        4.29      2.96 o 
   0  10  28        0.81        2.81      3.47 o 
   1  10  28       13.88       28.69      4.92 o 
   1   0  29       46.80       54.07      5.89 o 
   2   0  29        4.48        2.35      1.94 o 
   3   0  29       42.30       56.99      6.52 o 
   4   0  29        2.50       -1.39      3.40 o 
   0   1  29        8.06        9.30      5.69 o 
   1   1  29       54.55       57.30      4.29 o 
   2   1  29        4.61        3.80      1.88 o 
   3   1  29        1.53        2.97      3.25 o 
   4   1  29        3.09        0.39      2.05 o 
   0   2  29        2.90        0.36      2.39 o 
   1   2  29       33.35       40.65      3.76 o 
   2   2  29       12.12       11.94      2.72 o 
   3   2  29       15.57       18.69      3.65 o 
   4   2  29        1.48       -1.34      2.43 o 
   0   3  29        3.98        3.33      4.55 o 
   1   3  29      107.62      108.33      6.96 o 
   2   3  29       12.03       11.17      3.90 o 
   3   3  29        3.10        5.05      2.37 o 
   4   3  29        6.44        0.71      2.48 o 
   0   4  29       23.33       30.96      4.87 o 
   1   4  29       80.74       85.80      6.17 o 
   2   4  29       31.70       36.27      4.76 o 
   3   4  29       20.69       21.45      3.64 o 
   4   4  29        6.21        3.76      2.67 o 
   0   5  29        9.21       12.96      5.85 o 
   1   5  29       16.78       20.61      3.34 o 
   2   5  29        5.63        6.22      2.69 o 
   3   5  29        6.48        5.33      3.54 o 
   4   5  29        4.96        9.04      2.58 o 
   0   6  29       12.04        8.74      5.11 o 
   1   6  29       12.59       12.47      3.07 o 
   2   6  29       12.66        9.15      3.00 o 
   3   6  29        2.62        6.32      3.02 o 
   0   7  29        2.55       -2.39      3.96 o 
   1   7  29        8.42       11.90      3.20 o 
   2   7  29        9.75        9.79      3.24 o 
   3   7  29        1.74        2.24      2.85 o 
   0   8  29        9.71        8.60      6.26 o 
   1   8  29        2.44        4.82      2.94 o 
   2   8  29        1.44        4.77      2.90 o 
   3   8  29        0.07       -1.36      2.71 o 
   0   9  29        0.43       -2.89      5.02 o 
   1   9  29        0.78       -0.98      2.56 o 
   2   9  29        6.56       11.72      3.86 o 
   0  10  29       42.05       75.53      8.26 o 
   1  10  29        2.01        8.23      3.55 o 
   0   0  30      536.79      494.10     25.87 o 
   1   0  30       17.35       10.26      3.33 o 
   2   0  30       26.06       22.27      4.10 o 
   3   0  30        4.93        3.96      7.11 o 
   4   0  30       29.65       30.48      5.35 o 
   0   1  30       76.96       70.14     11.92 o 
   1   1  30       22.74       24.77      3.02 o 
   2   1  30       18.55       16.60      3.30 o 
   3   1  30        5.12        3.30      2.53 o 
   4   1  30       14.87       20.44      3.30 o 
   0   2  30        0.09        0.34      4.14 o 
   1   2  30       32.22       35.43      3.59 o 
   2   2  30       48.68       42.30      3.78 o 
   3   2  30       14.05       14.77      3.09 o 
   4   2  30        0.84        3.25      2.57 o 
   0   3  30       30.66       34.47      5.07 o 
   1   3  30       10.76        6.24      2.20 o 
   2   3  30       25.51       17.56      3.23 o 
   3   3  30        0.13        0.50      2.77 o 
   4   3  30       21.02       15.41      3.46 o 
   0   4  30        4.20        2.44      3.13 o 
   1   4  30        5.24       10.54      2.84 o 
   2   4  30        3.53       -0.48      2.49 o 
   3   4  30        4.81        5.47      2.60 o 
   4   4  30        6.26       13.54      3.24 o 
   0   5  30        1.19        1.36      4.16 o 
   1   5  30       13.07       13.63      4.22 o 
   2   5  30        3.61        2.65      2.52 o 
   3   5  30        9.56       11.09      4.00 o 
   0   6  30        3.41        6.71      4.99 o 
   1   6  30        3.40        2.88      2.27 o 
   2   6  30       15.43        7.53      3.37 o 
   3   6  30        6.91        9.53      3.31 o 
   0   7  30        0.02        2.77      4.43 o 
   1   7  30        3.96        6.28      2.86 o 
   2   7  30        0.19        1.39      2.63 o 
   3   7  30       10.36       13.92      3.71 o 
   0   8  30        0.44        1.84      5.03 o 
   1   8  30        1.75       -0.79      2.59 o 
   2   8  30       11.89       11.46      5.01 o 
   0   9  30        7.30       14.68      7.24 o 
   1   9  30        2.85        8.04      3.30 o 
   1   0  31       71.59       79.00      7.28 o 
   2   0  31       13.03       18.75      3.90 o 
   3   0  31        0.47        1.41      2.63 o 
   4   0  31        2.24        0.34      4.83 o 
   0   1  31       18.58       17.76      3.98 o 
   1   1  31        9.52        8.64      2.32 o 
   2   1  31       32.44       44.90      4.78 o 
   3   1  31       19.13       11.39      5.13 o 
   4   1  31       10.23       12.67      3.05 o 
   0   2  31      193.29      195.32     11.12 o 
   1   2  31       32.85       32.01      3.51 o 
   2   2  31        3.22        3.33      2.45 o 
   3   2  31        3.78        4.31      3.04 o 
   4   2  31        0.75       -0.72      3.19 o 
   0   3  31       57.97       50.65      6.21 o 
   1   3  31        9.05       12.59      4.06 o 
   2   3  31        0.18       -1.70      1.70 o 
   3   3  31       22.03       23.40      4.64 o 
   4   3  31       20.32       25.73      4.08 o 
   0   4  31       36.73       41.19      5.77 o 
   1   4  31        4.14        2.72      2.95 o 
   2   4  31        0.68        3.82      2.42 o 
   3   4  31        7.32        9.02      5.31 o 
   0   5  31       34.62       47.19      9.54 o 
   1   5  31        8.48        7.92      3.61 o 
   2   5  31        8.38        6.21      2.63 o 
   3   5  31        7.91        9.22      3.29 o 
   0   6  31        0.01        0.31      4.29 o 
   1   6  31        1.89        4.17      3.60 o 
   2   6  31       13.63       16.40      3.72 o 
   3   6  31        1.19        6.55      3.04 o 
   0   7  31        3.99        0.58      4.58 o 
   1   7  31        2.00        0.66      3.76 o 
   2   7  31       11.76        9.60      3.26 o 
   0   8  31        1.89        0.88      5.27 o 
   1   8  31        3.94        6.94      3.31 o 
   2   8  31        2.39        5.46      3.22 o 
   0   9  31        1.06       -1.11      5.18 o 
   1   9  31       18.19       23.70      5.17 o 
   0   0  32       25.62       27.45      6.54 o 
   1   0  32       10.92        6.46      3.19 o 
   2   0  32        0.08        1.36      3.80 o 
   3   0  32        2.02        1.47      4.39 o 
   4   0  32        0.07        6.28      3.64 o 
   0   1  32        4.65        8.73      3.39 o 
   1   1  32       10.23        5.01      2.12 o 
   2   1  32        4.20        4.38      2.53 o 
   3   1  32        3.16        2.09      2.30 o 
   4   1  32        1.38        2.41      2.39 o 
   0   2  32       34.87       35.05      6.04 o 
   1   2  32       12.66       10.68      2.49 o 
   2   2  32       14.38       18.39      3.47 o 
   3   2  32       25.17       18.13      3.76 o 
   0   3  32        8.89        7.50      3.38 o 
   1   3  32       13.93       13.75      2.76 o 
   2   3  32       17.19       25.53      4.92 o 
   3   3  32        2.37        5.00      3.01 o 
   0   4  32        3.72       10.02      3.83 o 
   1   4  32       26.08       18.63      3.64 o 
   2   4  32        2.34        5.24      3.47 o 
   3   4  32        1.45        0.93      3.01 o 
   0   5  32        0.77        1.72      3.09 o 
   1   5  32        0.55        1.01      3.15 o 
   2   5  32        8.03        8.92      3.15 o 
   3   5  32        2.74        3.10      2.76 o 
   0   6  32       17.68       14.10      6.52 o 
   1   6  32       10.79       17.25      4.97 o 
   2   6  32        5.78        8.44      4.20 o 
   3   6  32        4.08        5.64      5.04 o 
   0   7  32        1.44        0.62      4.84 o 
   1   7  32        6.75        7.36      4.31 o 
   2   7  32        1.28        0.89      2.59 o 
   0   8  32        8.56        3.59      6.29 o 
   1   8  32       11.29       20.05      5.74 o 
   1   0  33        0.02        3.43      2.90 o 
   2   0  33      105.88      106.90     13.00 o 
   3   0  33       10.90        4.08      4.87 o 
   0   1  33        2.29        5.20      3.04 o 
   1   1  33       44.25       41.06      4.05 o 
   2   1  33        3.21        4.47      2.69 o 
   3   1  33       12.93        9.33      3.87 o 
   0   2  33       26.99       23.48      4.57 o 
   1   2  33        6.86        3.76      2.13 o 
   2   2  33       20.66       21.92      3.75 o 
   3   2  33        7.69        8.09      3.71 o 
   0   3  33        0.16        0.12      2.98 o 
   1   3  33        9.55       10.32      2.55 o 
   2   3  33       18.58       19.30      4.25 o 
   3   3  33        7.72        9.06      3.61 o 
   0   4  33        0.60        3.13      3.09 o 
   1   4  33        6.55        5.74      2.80 o 
   2   4  33       10.13       10.97      4.20 o 
   3   4  33        4.14        6.50      4.35 o 
   0   5  33        9.87        8.49      3.89 o 
   1   5  33       18.33       14.33      8.56 o 
   2   5  33        3.16        3.81      3.66 o 
   3   5  33       13.72       11.61      3.41 o 
   0   6  33       19.26       20.88      4.93 o 
   1   6  33        8.48        4.27      3.67 o 
   2   6  33        0.28       -0.45      3.47 o 
   0   7  33        6.60        1.84      5.56 o 
   1   7  33        3.39        4.00      4.10 o 
   2   7  33        3.60        4.63      4.09 o 
   0   8  33       29.99       36.39      9.68 o 
   0   0  34        0.74        5.04      4.49 o 
   1   0  34        4.46        6.75      3.25 o 
   2   0  34        1.18        1.02      4.44 o 
   3   0  34        0.01       -0.81      3.97 o 
   0   1  34        0.03       -2.50      6.63 o 
   1   1  34        3.54        3.20      2.14 o 
   2   1  34        4.18        3.38      2.65 o 
   3   1  34        7.19       10.13      4.13 o 
   0   2  34        8.33        6.29      3.35 o 
   1   2  34        6.12        4.30      2.26 o 
   2   2  34        8.46        2.21      2.56 o 
   3   2  34        3.53        3.75      3.83 o 
   0   3  34        0.00       -1.95      2.62 o 
   1   3  34       15.09       17.76      3.60 o 
   2   3  34        5.87        6.18      3.01 o 
   3   3  34        3.78        2.05      3.38 o 
   0   4  34        0.12       -2.41      2.41 o 
   1   4  34        3.36        4.83      2.85 o 
   2   4  34       17.14       16.02      4.70 o 
   0   5  34        2.39        1.57      3.34 o 
   1   5  34        7.22        3.40      3.11 o 
   2   5  34        2.48        5.15      3.52 o 
   0   6  34        0.20        3.75      3.85 o 
   1   6  34       11.62       14.33      4.81 o 
   2   6  34        2.02        3.28     10.92 o 
   0   7  34        1.18        6.89      6.40 o 
   1   7  34       13.72       10.70      4.89 o 
   1   0  35        0.99        3.33      3.29 o 
   2   0  35        4.83        5.27      5.02 o 
   3   0  35        5.42       -2.22      4.22 o 
   0   1  35        0.04       -0.12      2.69 o 
   1   1  35        1.33        0.36      2.08 o 
   2   1  35        0.36       -0.81      2.82 o 
   3   1  35       14.32       12.07      4.33 o 
   0   2  35       24.95       31.18      5.29 o 
   1   2  35        7.06        5.36      2.50 o 
   2   2  35       34.32       36.75      4.91 o 
   0   3  35        2.81        1.02      3.04 o 
   1   3  35        8.37        6.58      2.94 o 
   2   3  35        4.20       11.22      3.33 o 
   0   4  35        1.33       -2.89      2.89 o 
   1   4  35       16.57       24.70      4.62 o 
   2   4  35        1.87        4.98      3.06 o 
   0   5  35        1.38        3.10      3.54 o 
   1   5  35        0.81        1.67      2.80 o 
   2   5  35        5.94       11.35      6.38 o 
   0   6  35        3.05        0.12      3.38 o 
   1   6  35        0.15       -0.32      3.36 o 
   0   0  36        2.61        2.65      4.30 o 
   1   0  36        1.43       -2.83      2.83 o 
   2   0  36       15.07       19.82      6.87 o 
   0   1  36        7.94       12.68      4.09 o 
   1   1  36        0.37       -0.40      2.00 o 
   2   1  36        1.13        0.62      2.95 o 
   0   2  36        7.13        4.16      3.43 o 
   1   2  36       28.98       26.71      3.69 o 
   2   2  36        4.25        6.64      3.04 o 
   0   3  36        6.69        3.53      3.90 o 
   1   3  36        3.93        4.88      2.87 o 
   2   3  36       22.13       20.95      4.04 o 
   0   4  36        3.58       -0.32      3.08 o 
   1   4  36       18.84       11.67      3.60 o 
   2   4  36        0.16        2.36      4.97 o 
   0   5  36        7.56        8.23      4.01 o 
   1   5  36        3.54        7.62      3.38 o 
   1   0  37        0.25       -0.11      3.15 o 
   2   0  37        1.44        4.02      5.32 o 
   0   1  37        0.03       -2.23      2.74 o 
   1   1  37        0.83        1.49      2.25 o 
   2   1  37        2.00        2.09      7.13 o 
   0   2  37        3.12        4.18      3.36 o 
   1   2  37       11.53       16.10      3.88 o 
   2   2  37       10.91       14.73      4.81 o 
   0   3  37        0.12        0.30      3.33 o 
   1   3  37       16.88       18.22      4.43 o 
   0   4  37        0.80        2.22      3.50 o 
   1   4  37        9.51        7.03      3.81 o 
   0   0  38        5.02       12.27      5.96 o 
   1   0  38        0.14        0.37      2.93 o 
   0   1  38        5.61        1.30      3.42 o 
   1   1  38        7.68       12.42      3.49 o 
   0   2  38        0.03        2.86      3.40 o 
   1   2  38        4.28        6.54      3.16 o 
   0   3  38        3.55        9.45      4.53 o 
                                                 
